# Supplementary material for: 8,8-Diethyl-1,4,5,8-tetra­hydro­naphthalene-1,4,5-trione
Source: Acta Crystallogr Sect E Struct Rep Online. 2009 Jan 17;65(Pt 2):o345. doi: 10.1107/S1600536809001755 (PMC2968259; doi:10.1107/S1600536809001755)
Supplement: Supplementary file 1 [file e-65-0o345-sup1.cif]

##############################################################################
###                                                                        ###
###        Electronic paper (Acta Crystallographica Section E)             ###
###                                                                        ###
##############################################################################
#                                                                            #
# This CIF contains the data in a paper accepted for publication in Acta     #
# Crystallographica Section E. It conforms to the requirements of Notes      #
# for Authors for Section E, and has been peer reviewed under the auspices   #
# of the IUCr Commission on Journals.                                        #
#                                                                            #
# Full details of the Crystallographic Information File format               #
# are given in the paper "The Crystallographic Information File (CIF):       #
# a New Standard Archive File for Crystallography" by S. R. Hall, F. H.      #
# Allen and I. D. Brown [Acta Cryst. (1991), A47, 655-685].                  #
#                                                                            #
# The current version of the core CIF dictionary is obtainable from          #
# ftp://ftp.iucr.org/pub/cif_core.dic. The current version number is 2.4.    #
#                                                                            #
# Software is freely available for graphical display of the structure(s) in  #
# this CIF.  For information consult the CIF home page http://www.iucr.org/  #
# cif/home.html                                                              #
#                                                                            #
# This file may be used for bona fide research purposes within the           #
# scientific community so long as proper attribution is given to the journal # 
# article from which it was obtained.                                        #
#                                                                            #
##############################################################################
                                             
data_I
_audit_creation_method     SHELXL-97
_chemical_name_systematic
;
8,8-Diethyl-1,4,5,8-tetrahydronaphthalene-1,4,5-trione
;
_chemical_name_common     ?
_chemical_formula_moiety     'C14 H14 O3'
_chemical_formula_sum     'C14 H14 O3'
_chemical_formula_iupac     'C14 H14 O3'
_chemical_formula_weight     230.25
_chemical_melting_point     ?
_symmetry_cell_setting     'orthorhombic'
_symmetry_space_group_name_H-M     'P n a 21'
_symmetry_space_group_name_Hall     'P 2c -2n'
loop_
    _symmetry_equiv_pos_as_xyz
    'x, y, z'
    '-x, -y, z+1/2'
    'x+1/2, -y+1/2, z'
    '-x+1/2, y+1/2, z+1/2'
_cell_length_a     12.7454(8)
_cell_length_b     10.8015(7)
_cell_length_c     8.8598(5)
_cell_angle_alpha     90.00
_cell_angle_beta     90.00
_cell_angle_gamma     90.00
_cell_volume     1219.72(13)
_cell_formula_units_Z     4
_cell_measurement_reflns_used     4760
_cell_measurement_theta_min     24.943
_cell_measurement_theta_max     50.070
_cell_measurement_temperature     150(2)
_exptl_crystal_description     block
_exptl_crystal_colour     red
_exptl_crystal_size_max     0.49
_exptl_crystal_size_mid     0.48
_exptl_crystal_size_min     0.46
_exptl_crystal_density_diffrn     1.254
_exptl_crystal_density_meas     ?
_exptl_crystal_density_method     'not measured'
_exptl_crystal_F_000     488
_exptl_absorpt_coefficient_mu     0.088
_exptl_absorpt_correction_type     multi-scan
_exptl_absorpt_process_details     '(SADABS; Bruker, 1999)'
_exptl_absorpt_correction_T_min     0.9583
_exptl_absorpt_correction_T_max     0.9608
_exptl_special_details
;
0.3 \% between frames and 10 secs exposure (per frame)
;
_diffrn_ambient_temperature     150(2)
_diffrn_radiation_type     MoK\a
_diffrn_radiation_wavelength     0.71073
_diffrn_radiation_source     'fine-focus sealed tube'
_diffrn_radiation_monochromator     graphite
_diffrn_measurement_device_type     'Siemens SMART CCD area-detector'
_diffrn_measurement_method     '\f and \w'
_diffrn_detector_area_resol_mean     ?
_diffrn_reflns_number     6581
_diffrn_reflns_av_R_equivalents     0.0115
_diffrn_reflns_av_sigmaI/netI     0.0120
_diffrn_reflns_theta_min     2.47
_diffrn_reflns_theta_max     25.05
_diffrn_reflns_theta_full     25.05
_diffrn_measured_fraction_theta_max     0.998
_diffrn_measured_fraction_theta_full     0.998
_diffrn_reflns_limit_h_min     -15
_diffrn_reflns_limit_h_max     15
_diffrn_reflns_limit_k_min     -12
_diffrn_reflns_limit_k_max     12
_diffrn_reflns_limit_l_min     -10
_diffrn_reflns_limit_l_max     10
_diffrn_standards_number     ?
_diffrn_standards_interval_count     ?
_diffrn_standards_interval_time     ?
_diffrn_standards_decay_%     ?
_refine_special_details
;
Refinement of <i>F</i>^2^ against ALL reflections. The weighted <i>R</i>-factor
<i>wR</i> and goodness of fit <i>S</i> are based on <i>F</i>^2^, conventional
<i>R</i>-factors <i>R</i> are based on <i>F</i>, with <i>F</i> set to zero for
negative <i>F</i>^2^. The threshold expression of <i>F</i>^2^ >
\s(<i>F</i>^2^) is used only for calculating <i>R</i>-factors(gt) <i>etc</i>.
and is not relevant to the choice of reflections for refinement.
<i>R</i>-factors based on <i>F</i>^2^ are statistically about twice as large
as those based on <i>F</i>, and <i>R</i>- factors based on ALL data will be
even larger.
;
_reflns_number_total     2159
_reflns_number_gt     2119
_reflns_threshold_expression     I>2\s(I)
_refine_ls_structure_factor_coef     Fsqd
_refine_ls_matrix_type     full
_refine_ls_R_factor_all     0.0368
_refine_ls_R_factor_gt     0.0363
_refine_ls_wR_factor_gt     0.0980
_refine_ls_wR_factor_ref     0.0990
_refine_ls_goodness_of_fit_ref     0.995
_refine_ls_restrained_S_all     1.015
_refine_ls_number_reflns     2159
_refine_ls_number_parameters     166
_refine_ls_number_restraints     15
_refine_ls_hydrogen_treatment     constr
_refine_ls_weighting_scheme     calc
_refine_ls_weighting_details
         'calc w=1/[\s^2^(Fo^2^)+(0.0642P)^2^+0.3077P] where P=(Fo^2^+2Fc^2^)/3'
_atom_sites_solution_hydrogens     geom
_atom_sites_solution_primary     direct
_atom_sites_solution_secondary     difmap
_refine_ls_shift/su_max     0.000
_refine_ls_shift/su_mean     0.000
_refine_diff_density_max     0.261
_refine_diff_density_min     -0.151
_refine_ls_extinction_method     none
_refine_ls_extinction_coef     ?
_refine_ls_abs_structure_details     ?
_refine_ls_abs_structure_Flack     ?
loop_
    _atom_type_symbol
    _atom_type_description
    _atom_type_scat_dispersion_real
    _atom_type_scat_dispersion_imag
    _atom_type_scat_source
    'C' 'C' 0.0033 0.0016
                         'International Tables Vol C Tables 4.2.6.8 and 6.1.1.4'
    'H' 'H' 0.0000 0.0000
                         'International Tables Vol C Tables 4.2.6.8 and 6.1.1.4'
    'O' 'O' 0.0106 0.0060
                         'International Tables Vol C Tables 4.2.6.8 and 6.1.1.4'
_computing_data_collection     'SMART-NT (Bruker, 2001)'
_computing_cell_refinement     'SAINT-NT (Bruker, 1999)'
_computing_data_reduction     'SAINT-NT (Bruker, 1999)'
_computing_structure_solution     'SHELXTL-NT (Sheldrick, 2008)'
_computing_structure_refinement     'SHELXTL-NT (Sheldrick, 2008)'
_computing_molecular_graphics     'SHELXTL-NT (Sheldrick, 2008)'
_computing_publication_material     'SHELXTL-NT (Sheldrick, 2008)'
loop_
    _atom_site_type_symbol
    _atom_site_label
    _atom_site_fract_x
    _atom_site_fract_y
    _atom_site_fract_z
    _atom_site_U_iso_or_equiv
    _atom_site_adp_type
    _atom_site_calc_flag
    _atom_site_refinement_flags
    _atom_site_occupancy
    _atom_site_disorder_assembly
    _atom_site_disorder_group
    O O1 0.05513(10) 0.73723(13) 0.2345(2) 0.0588(5) Uani d . 1 . .
    C C1 0.12734(12) 0.80829(16) 0.2581(2) 0.0312(4) Uani d . 1 . .
    C C2 0.23531(13) 0.76647(15) 0.24985(19) 0.0298(4) Uani d . 1 . .
    H H2 0.2495 0.6828 0.2240 0.036 Uiso calc R 1 . .
    C C3 0.31458(12) 0.84252(16) 0.2775(2) 0.0298(4) Uani d . 1 . .
    H H3 0.3834 0.8091 0.2713 0.036 Uiso calc R 1 . .
    C C4 0.30503(12) 0.97639(16) 0.3177(2) 0.0264(4) Uani d . 1 . .
    C C9 0.36538(13) 1.04995(17) 0.1926(2) 0.0343(4) Uani d . 1 . .
    H H9A 0.3713 1.1375 0.2244 0.041 Uiso calc R 1 . .
    H H9B 0.4373 1.0161 0.1842 0.041 Uiso calc R 1 . .
    C C10 0.31363(17) 1.04521(19) 0.0381(2) 0.0428(5) Uani d . 1 . .
    H H10A 0.3037 0.9587 0.0080 0.064 Uiso calc R 1 . .
    H H10B 0.3585 1.0871 -0.0358 0.064 Uiso calc R 1 . .
    H H10C 0.2454 1.0868 0.0426 0.064 Uiso calc R 1 . .
    C C11 0.36382(13) 0.99525(17) 0.4703(2) 0.0341(4) Uani d . 1 . .
    H H11A 0.4375 0.9680 0.4579 0.041 Uiso calc R 1 . .
    H H11B 0.3648 1.0847 0.4944 0.041 Uiso calc R 1 . .
    C C12 0.31612(17) 0.92627(19) 0.6018(2) 0.0446(5) Uani d . 1 . .
    H H12A 0.2431 0.9523 0.6151 0.067 Uiso calc R 1 . .
    H H12B 0.3559 0.9446 0.6938 0.067 Uiso calc R 1 . .
    H H12C 0.3185 0.8371 0.5818 0.067 Uiso calc R 1 . .
    C C4A 0.19164(12) 1.01751(15) 0.32711(18) 0.0257(3) Uani d . 1 . .
    C C5 0.17023(12) 1.15035(15) 0.3703(2) 0.0302(4) Uani d . 1 . .
    O O2 0.24055(10) 1.22495(10) 0.38734(17) 0.0391(3) Uani d . 1 . .
    C C6 0.05978(14) 1.18870(18) 0.3909(3) 0.0440(5) Uani d . 1 . .
    H H6 0.0453 1.2693 0.4283 0.053 Uiso calc R 1 . .
    C C7 -0.01884(14) 1.11471(18) 0.3592(3) 0.0444(5) Uani d . 1 A .
    H H7 -0.0887 1.1421 0.3759 0.053 Uiso calc R 1 . .
    C C8 -0.00040(15) 0.9904(2) 0.2982(3) 0.0515(6) Uani d D 1 . .
    O O3i -0.07253(14) 0.93529(18) 0.2268(3) 0.0604(6) Uani d PDU 0.80 A 1
    O O3ii -0.0669(5) 0.9189(6) 0.3592(11) 0.063(2) Uani d PDU 0.20 A 2
    C C8A 0.11022(12) 0.94198(15) 0.2963(2) 0.0304(4) Uani d . 1 A .
loop_
    _atom_site_aniso_label
    _atom_site_aniso_U_11
    _atom_site_aniso_U_22
    _atom_site_aniso_U_33
    _atom_site_aniso_U_12
    _atom_site_aniso_U_13
    _atom_site_aniso_U_23
    O1 0.0288(7) 0.0394(7) 0.1082(15) -0.0062(6) -0.0007(8) -0.0163(8)
    C1 0.0240(8) 0.0302(8) 0.0396(10) -0.0027(7) 0.0001(7) 0.0002(7)
    C2 0.0308(8) 0.0257(8) 0.0329(10) 0.0031(6) 0.0016(7) -0.0017(7)
    C3 0.0214(7) 0.0342(8) 0.0338(9) 0.0049(6) 0.0014(7) 0.0024(7)
    C4 0.0215(7) 0.0294(8) 0.0284(8) -0.0011(6) 0.0010(6) 0.0005(7)
    C9 0.0282(8) 0.0360(9) 0.0388(10) -0.0042(7) 0.0057(7) 0.0027(7)
    C10 0.0515(12) 0.0436(11) 0.0332(10) -0.0007(9) 0.0069(9) 0.0041(8)
    C11 0.0287(8) 0.0394(9) 0.0341(9) 0.0005(7) -0.0061(7) -0.0012(8)
    C12 0.0541(12) 0.0486(11) 0.0311(10) 0.0022(9) -0.0036(9) 0.0016(9)
    C4A 0.0235(7) 0.0284(8) 0.0251(8) 0.0014(6) -0.0006(6) 0.0021(6)
    C5 0.0325(8) 0.0293(8) 0.0288(8) 0.0035(7) -0.0009(7) 0.0004(7)
    O2 0.0424(7) 0.0303(6) 0.0446(8) -0.0047(5) -0.0031(6) -0.0033(6)
    C6 0.0392(10) 0.0339(9) 0.0589(13) 0.0110(8) 0.0016(10) -0.0084(10)
    C7 0.0287(9) 0.0454(11) 0.0591(12) 0.0122(8) 0.0028(9) -0.0022(9)
    C8 0.0220(8) 0.0379(9) 0.0946(17) 0.0012(7) 0.0008(10) -0.0040(11)
    O3i 0.0286(9) 0.0545(11) 0.0980(17) 0.0031(8) -0.0155(11) -0.0103(12)
    O3ii 0.016(3) 0.050(4) 0.122(7) -0.006(3) 0.012(4) -0.032(5)
    C8A 0.0219(8) 0.0308(8) 0.0385(9) 0.0031(6) 0.0008(7) 0.0020(7)
_geom_special_details
;
All e.s.d.'s (except the e.s.d. in the dihedral angle between two l.s. planes)
are estimated using the full covariance matrix. The cell e.s.d.'s are taken
into account individually in the estimation of e.s.d.'s in distances, angles
and torsion angles; correlations between e.s.d.'s in cell parameters are only
used when they are defined by crystal symmetry. An approximate (isotropic)
treatment of cell e.s.d.'s is used for estimating e.s.d.'s involving l.s.
planes.
;
loop_
    _geom_bond_atom_site_label_1
    _geom_bond_atom_site_label_2
    _geom_bond_site_symmetry_2
    _geom_bond_distance
    _geom_bond_publ_flag
    O1 C1 . 1.217(2) ?
    C1 C2 . 1.450(2) ?
    C1 C8A . 1.499(2) ?
    C2 C3 . 1.325(2) ?
    C2 H2 . 0.9500 ?
    C3 C4 . 1.494(2) ?
    C3 H3 . 0.9500 ?
    C4 C4A . 1.514(2) ?
    C4 C11 . 1.559(2) ?
    C4 C9 . 1.566(2) ?
    C9 C10 . 1.520(3) ?
    C9 H9A . 0.9900 ?
    C9 H9B . 0.9900 ?
    C10 H10A . 0.9800 ?
    C10 H10B . 0.9800 ?
    C10 H10C . 0.9800 ?
    C11 C12 . 1.511(3) ?
    C11 H11A . 0.9900 ?
    C11 H11B . 0.9900 ?
    C12 H12A . 0.9800 ?
    C12 H12B . 0.9800 ?
    C12 H12C . 0.9800 ?
    C4A C8A . 1.348(2) ?
    C4A C5 . 1.510(2) ?
    C5 O2 . 1.215(2) ?
    C5 C6 . 1.479(2) ?
    C6 C7 . 1.312(3) ?
    C6 H6 . 0.9500 ?
    C7 C8 . 1.467(3) ?
    C7 H7 . 0.9500 ?
    C8 O3i . 1.264(3) ?
    C8 O3ii . 1.267(3) ?
    C8 C8A . 1.504(2) ?
loop_
    _geom_angle_atom_site_label_1
    _geom_angle_atom_site_label_2
    _geom_angle_atom_site_label_3
    _geom_angle_site_symmetry_1
    _geom_angle_site_symmetry_3
    _geom_angle
    _geom_angle_publ_flag
    O1 C1 C2 . . 120.84(16) ?
    O1 C1 C8A . . 122.44(15) ?
    C2 C1 C8A . . 116.72(14) ?
    C3 C2 C1 . . 121.40(15) ?
    C3 C2 H2 . . 119.3 ?
    C1 C2 H2 . . 119.3 ?
    C2 C3 C4 . . 125.59(15) ?
    C2 C3 H3 . . 117.2 ?
    C4 C3 H3 . . 117.2 ?
    C3 C4 C4A . . 112.01(13) ?
    C3 C4 C11 . . 107.09(15) ?
    C4A C4 C11 . . 111.88(13) ?
    C3 C4 C9 . . 106.41(14) ?
    C4A C4 C9 . . 111.04(13) ?
    C11 C4 C9 . . 108.14(13) ?
    C10 C9 C4 . . 114.02(15) ?
    C10 C9 H9A . . 108.7 ?
    C4 C9 H9A . . 108.7 ?
    C10 C9 H9B . . 108.7 ?
    C4 C9 H9B . . 108.7 ?
    H9A C9 H9B . . 107.6 ?
    C9 C10 H10A . . 109.5 ?
    C9 C10 H10B . . 109.5 ?
    H10A C10 H10B . . 109.5 ?
    C9 C10 H10C . . 109.5 ?
    H10A C10 H10C . . 109.5 ?
    H10B C10 H10C . . 109.5 ?
    C12 C11 C4 . . 114.25(14) ?
    C12 C11 H11A . . 108.7 ?
    C4 C11 H11A . . 108.7 ?
    C12 C11 H11B . . 108.7 ?
    C4 C11 H11B . . 108.7 ?
    H11A C11 H11B . . 107.6 ?
    C11 C12 H12A . . 109.5 ?
    C11 C12 H12B . . 109.5 ?
    H12A C12 H12B . . 109.5 ?
    C11 C12 H12C . . 109.5 ?
    H12A C12 H12C . . 109.5 ?
    H12B C12 H12C . . 109.5 ?
    C8A C4A C5 . . 119.17(14) ?
    C8A C4A C4 . . 123.10(14) ?
    C5 C4A C4 . . 117.72(13) ?
    O2 C5 C6 . . 120.09(15) ?
    O2 C5 C4A . . 121.91(14) ?
    C6 C5 C4A . . 118.00(14) ?
    C7 C6 C5 . . 122.00(16) ?
    C7 C6 H6 . . 119.0 ?
    C5 C6 H6 . . 119.0 ?
    C6 C7 C8 . . 120.96(16) ?
    C6 C7 H7 . . 119.5 ?
    C8 C7 H7 . . 119.5 ?
    O3i C8 O3ii . . 56.0(4) ?
    O3i C8 C7 . . 119.90(18) ?
    O3ii C8 C7 . . 107.1(4) ?
    O3i C8 C8A . . 120.9(2) ?
    O3ii C8 C8A . . 114.8(4) ?
    C7 C8 C8A . . 118.20(17) ?
    C4A C8A C1 . . 121.11(14) ?
    C4A C8A C8 . . 120.61(15) ?
    C1 C8A C8 . . 118.27(15) ?
loop_
    _geom_torsion_atom_site_label_1
    _geom_torsion_atom_site_label_2
    _geom_torsion_atom_site_label_3
    _geom_torsion_atom_site_label_4
    _geom_torsion_site_symmetry_1
    _geom_torsion_site_symmetry_2
    _geom_torsion_site_symmetry_3
    _geom_torsion_site_symmetry_4
    _geom_torsion
    _geom_torsion_publ_flag
    O1 C1 C2 C3 . . . . -178.98(19) ?
    C8A C1 C2 C3 . . . . 1.2(2) ?
    C1 C2 C3 C4 . . . . -0.7(3) ?
    C2 C3 C4 C4A . . . . 1.2(3) ?
    C2 C3 C4 C11 . . . . 124.22(18) ?
    C2 C3 C4 C9 . . . . -120.31(19) ?
    C3 C4 C9 C10 . . . . 68.10(19) ?
    C4A C4 C9 C10 . . . . -54.0(2) ?
    C11 C4 C9 C10 . . . . -177.13(15) ?
    C3 C4 C11 C12 . . . . -64.03(18) ?
    C4A C4 C11 C12 . . . . 59.1(2) ?
    C9 C4 C11 C12 . . . . -178.34(15) ?
    C3 C4 C4A C8A . . . . -2.6(2) ?
    C11 C4 C4A C8A . . . . -122.82(18) ?
    C9 C4 C4A C8A . . . . 116.25(18) ?
    C3 C4 C4A C5 . . . . 178.65(16) ?
    C11 C4 C4A C5 . . . . 58.39(19) ?
    C9 C4 C4A C5 . . . . -62.53(18) ?
    C8A C4A C5 O2 . . . . -173.95(17) ?
    C4 C4A C5 O2 . . . . 4.9(2) ?
    C8A C4A C5 C6 . . . . 5.7(3) ?
    C4 C4A C5 C6 . . . . -175.48(16) ?
    O2 C5 C6 C7 . . . . 173.1(2) ?
    C4A C5 C6 C7 . . . . -6.5(3) ?
    C5 C6 C7 C8 . . . . -1.3(3) ?
    C6 C7 C8 O3i . . . . -158.7(3) ?
    C6 C7 C8 O3ii . . . . 141.2(5) ?
    C6 C7 C8 C8A . . . . 9.7(3) ?
    C5 C4A C8A C1 . . . . -177.87(16) ?
    C4 C4A C8A C1 . . . . 3.4(3) ?
    C5 C4A C8A C8 . . . . 2.6(3) ?
    C4 C4A C8A C8 . . . . -176.14(17) ?
    O1 C1 C8A C4A . . . . 177.64(19) ?
    C2 C1 C8A C4A . . . . -2.6(2) ?
    O1 C1 C8A C8 . . . . -2.9(3) ?
    C2 C1 C8A C8 . . . . 176.95(18) ?
    O3i C8 C8A C4A . . . . 157.9(2) ?
    O3ii C8 C8A C4A . . . . -138.3(5) ?
    C7 C8 C8A C4A . . . . -10.3(3) ?
    O3i C8 C8A C1 . . . . -21.6(3) ?
    O3ii C8 C8A C1 . . . . 42.2(5) ?
    C7 C8 C8A C1 . . . . 170.2(2) ?
loop_
    _geom_hbond_atom_site_label_D
    _geom_hbond_atom_site_label_H
    _geom_hbond_atom_site_label_A
    _geom_hbond_site_symmetry_A
    _geom_hbond_distance_DH
    _geom_hbond_distance_HA
    _geom_hbond_distance_DA
    _geom_hbond_angle_DHA
    C3 H3 O1 3_565 0.95 2.27 3.207(2) 169
    C9 H9A O2 . 0.99 2.40 3.014(2) 120
    C11 H11B O2 . 0.99 2.39 3.027(2) 122
data_global
_journal_date_recd_electronic     2008-12-02
_journal_date_accepted     2009-01-14
_journal_name_full     'Acta Crystallographica, Section E'
_journal_year     2009
_journal_volume     65
_journal_issue      2
_journal_page_first     o345
_journal_page_last     o345
_journal_paper_category     QO
_journal_coeditor_code     GW2058
_publ_contact_author_name     'Ramiro Araya-Maturana'
_publ_contact_author_address
;
Departamento de Qu\'mica Org\'anica
Facultad de Ciencias Qu\'imicas y Farmac\'euticas
Universidad de Chile
;
_publ_contact_author_email     'raraya@ciq.uchile.cl'
_publ_contact_author_fax     '(56 2)9782871'
_publ_contact_author_phone     '(56 2)9782871'
_publ_section_title
;
8,8-Diethyl-1,4,5,8-tetrahydronaphthalene-1,4,5-trione
;
loop_
    _publ_author_name
    _publ_author_footnote
    _publ_author_address
    'Vega, Andr\'es' .
;
Universidad Andres Bello
Departamento de Ciencias Qu\'imicas
Av Republica 275
Santiago, Chile
;
    'Ramirez-Rodr\'iguez, Oney' .
;
Departamento de Qu\'imica Org\'anica
Facultad de Ciencias Qu\'imicas y Farmac\'euticas
Universidad de Chile
Chile
;
    'Mart\'inez-Cifuentes, Maximiliano' .
;
Departamento de Qu\'imica Org\'anica
Facultad de Ciencias Qu\'imicas y Farmac\'euticas
Universidad de Chile
Chile
;
    'Iba\~nez, Andr\'es' .
;
CIMAT,
Universidad de Chile
Av. Blanco Encalada 2008
Santiago, Chile
;
    'Araya-Maturana, Ramiro' .
;
Departamento de Qu\'imica Org\'anica
Facultad de Ciencias Qu\'imicas y Farmac\'euticas
Universidad de Chile
Chile
;
_publ_section_synopsis     .
