# Supplementary material for: 8,8-Diethyl-1,4,5,8-tetra­hydro­naphthalene-1,4,5-trione
Source: Acta Crystallogr Sect E Struct Rep Online. 2009 Jan 17;65(Pt 2):o345. doi: 10.1107/S1600536809001755 (PMC2968259; doi:10.1107/S1600536809001755)
Supplement: Supplementary file 2 [file e-65-0o345-Isup2.hkl]

# 
# h,k,l, Fc-squared, Fo-squared, sigma(Fo-squared) and status flag 
# 
data_I
_shelx_title ' Pna21 in Pna2(1)' 
_shelx_refln_list_code          4 
_shelx_F_calc_maximum      122.47 
_exptl_crystal_F_000       488.00 
_reflns_d_resolution_high  0.8394 
 
loop_ 
 _symmetry_equiv_pos_as_xyz 
 'x, y, z' 
 '-x, -y, z+1/2' 
 'x+1/2, -y+1/2, z' 
 '-x+1/2, y+1/2, z+1/2' 
 
_cell_length_a    12.7454 
_cell_length_b    10.8015 
_cell_length_c     8.8598 
_cell_angle_alpha  90.000 
_cell_angle_beta   90.000 
_cell_angle_gamma  90.000 
 
_shelx_F_squared_multiplier     1.000 
 
loop_ 
 _refln_index_h 
 _refln_index_k 
 _refln_index_l 
 _refln_F_squared_calc 
 _refln_F_squared_meas 
 _refln_F_squared_sigma 
 _refln_observed_status 
   0   0 -10       33.47       43.15      2.71 o 
   2   0 -10        1.91        4.54      0.80 o 
   4   0 -10       27.50       23.23      2.26 o 
   1   1 -10        0.90        0.39      0.31 o 
   2   1 -10       17.56       17.67      1.12 o 
   3   1 -10       14.52       19.24      1.17 o 
   4   1 -10       14.00       13.09      1.04 o 
   0   2 -10      109.66       90.42      3.84 o 
   1   2 -10        5.33        4.76      0.89 o 
   2   2 -10       66.96       86.94      2.21 o 
   3   2 -10        3.24        5.32      0.87 o 
   4   2 -10       23.21       19.11      1.17 o 
   1   3 -10       18.77        9.74      2.24 o 
   2   3 -10        7.93        6.51      0.77 o 
   3   3 -10        6.29        6.31      0.75 o 
   0   4 -10       36.51       29.42      2.26 o 
   1   4 -10       60.09       59.24      2.51 o 
   2   0  -9        0.56        2.05      0.76 o 
   4   0  -9       95.04       97.66      3.93 o 
   6   0  -9       24.88       25.61      2.10 o 
   0   1  -9       14.59       11.13      1.48 o 
   1   1  -9       15.28       15.07      0.97 o 
   2   1  -9        5.21        6.01      0.71 o 
   3   1  -9       13.57        9.64      0.85 o 
   4   1  -9       20.18       18.02      1.82 o 
   5   1  -9       12.63        9.59      1.08 o 
   6   1  -9       47.26       44.12      2.76 o 
   7   1  -9        4.75        5.26      0.72 o 
   1   2  -9       23.58       23.77      1.45 o 
   2   2  -9       70.50       60.43      1.72 o 
   3   2  -9        8.51       10.07      0.86 o 
   4   2  -9       31.64       37.57      1.53 o 
   5   2  -9       13.64       11.17      0.89 o 
   6   2  -9        8.10        8.84      0.81 o 
   7   2  -9       20.86       17.78      1.27 o 
   0   3  -9       88.08       89.27      3.57 o 
   1   3  -9      146.66      139.92      3.22 o 
   2   3  -9       12.59        9.25      1.00 o 
   3   3  -9       10.25        9.19      1.07 o 
   4   3  -9       20.22       20.20      1.05 o 
   5   3  -9        7.57        7.59      0.79 o 
   6   3  -9        6.77        6.99      0.74 o 
   7   3  -9       28.77       30.18      1.30 o 
   1   4  -9       29.22       28.80      1.49 o 
   2   4  -9        5.58        5.09      0.78 o 
   3   4  -9       19.69       13.33      1.90 o 
   4   4  -9        8.14        6.51      0.70 o 
   5   4  -9       61.28       69.98      1.87 o 
   6   4  -9       19.52       21.27      1.73 o 
   0   5  -9       21.64       18.70      1.86 o 
   1   5  -9        9.23        9.00      1.27 o 
   2   5  -9        7.77        7.34      0.90 o 
   3   5  -9       15.65       16.98      2.65 o 
   4   5  -9        6.21        6.46      0.72 o 
   5   5  -9       13.42       16.07      1.05 o 
   1   6  -9        4.59        6.31      1.06 o 
   2   6  -9        3.57        2.77      0.86 o 
   3   6  -9       48.83       42.57      4.36 o 
   0   0  -8       73.46       71.11      3.02 o 
   2   0  -8       11.33        9.72      1.34 o 
   4   0  -8       58.33       68.57      3.05 o 
   6   0  -8       68.32       43.81      4.45 o 
   8   0  -8       19.84       25.81      1.35 o 
   1   1  -8       27.37       33.64      1.21 o 
   2   1  -8        4.71        4.52      0.60 o 
   3   1  -8       20.00       13.89      1.10 o 
   4   1  -8       11.94       13.80      1.42 o 
   5   1  -8       69.37       65.52      2.17 o 
   6   1  -8       23.04       24.85      0.90 o 
   7   1  -8       46.66       57.48      1.36 o 
   8   1  -8        3.39        4.27      0.50 o 
   9   1  -8       28.41       34.09      1.12 o 
   0   2  -8      878.36      820.47     12.32 o 
   1   2  -8        1.51        1.05      0.48 o 
   2   2  -8      161.28      173.69      3.40 o 
   3   2  -8        9.85        8.63      0.60 o 
   4   2  -8        9.12       11.78      0.69 o 
   5   2  -8       18.61       18.63      0.82 o 
   6   2  -8        2.01        1.91      0.46 o 
   7   2  -8        9.58        9.47      0.68 o 
   8   2  -8        4.83        4.10      0.50 o 
   9   2  -8       14.83       16.03      0.87 o 
   1   3  -8       45.17       40.60      1.60 o 
   2   3  -8      133.43      126.00      3.04 o 
   3   3  -8       10.72        9.20      0.72 o 
   4   3  -8       15.91       15.73      1.09 o 
   5   3  -8        2.23        2.45      0.48 o 
   6   3  -8       48.90       56.21      1.61 o 
   7   3  -8       45.68       59.56      1.70 o 
   8   3  -8        9.38        9.45      0.70 o 
   9   3  -8        3.38        5.58      0.67 o 
   0   4  -8       52.66       41.39      2.34 o 
   1   4  -8       28.21       29.68      1.09 o 
   2   4  -8        7.14        5.65      0.60 o 
   3   4  -8       30.82       30.45      1.12 o 
   4   4  -8       55.53       60.53      2.03 o 
   5   4  -8       41.40       38.71      1.34 o 
   6   4  -8      149.86      132.25      2.51 o 
   7   4  -8      106.81      120.48      2.44 o 
   8   4  -8       65.64       77.05      5.66 o 
   1   5  -8       20.72       27.17      1.08 o 
   2   5  -8       80.77       78.36      1.79 o 
   3   5  -8       37.72       42.25      1.66 o 
   4   5  -8       68.46       74.83      2.61 o 
   5   5  -8       19.51       15.86      1.08 o 
   6   5  -8       98.51       93.89      2.15 o 
   7   5  -8       16.67       19.45      1.40 o 
   0   6  -8       22.05       18.79      1.13 o 
   1   6  -8       25.25       23.37      1.01 o 
   2   6  -8       31.61       39.46      1.96 o 
   3   6  -8       29.00       32.00      1.84 o 
   4   6  -8       97.80      102.24      2.69 o 
   5   6  -8       57.32       59.56      2.12 o 
   6   6  -8       11.28       12.51      1.18 o 
   1   7  -8        4.25        2.97      0.50 o 
   2   7  -8       21.06       20.06      1.50 o 
   3   7  -8       24.65       26.09      1.39 o 
   4   7  -8       16.55       16.58      1.28 o 
   5   7  -8       11.99       10.55      1.10 o 
   0   8  -8       49.91       44.05      2.41 o 
   1   8  -8       24.07       23.90      1.07 o 
   2   8  -8        1.88        1.70      0.77 o 
   2   0  -7      545.53      551.18      8.31 o 
   4   0  -7      329.86      343.76      5.42 o 
   6   0  -7      147.22      167.54      3.10 o 
   8   0  -7       14.80       11.02      0.98 o 
  10   0  -7      140.36      160.02      3.39 o 
   0   1  -7      222.18      216.21      5.03 o 
   1   1  -7      508.04      517.35      4.60 o 
   2   1  -7       41.74       43.49      1.18 o 
   3   1  -7       18.68       17.72      0.68 o 
   4   1  -7       27.83       26.71      0.82 o 
   5   1  -7      134.17      118.08      1.75 o 
   6   1  -7       60.46       63.49      1.32 o 
   7   1  -7       65.92       53.00      1.25 o 
   8   1  -7       13.29       13.66      0.74 o 
   9   1  -7       68.50       74.03      1.56 o 
  10   1  -7        7.61        8.30      0.78 o 
  11   1  -7       62.19       61.95      1.77 o 
   1   2  -7       18.78       15.92      1.63 o 
   2   2  -7       88.02       91.71      1.71 o 
   3   2  -7       17.64       16.83      0.83 o 
   4   2  -7       97.60       91.48      1.49 o 
   5   2  -7        0.28        0.95      0.29 o 
   6   2  -7       25.13       22.71      0.82 o 
   7   2  -7       23.40       18.93      0.79 o 
   8   2  -7       39.67       40.64      1.14 o 
   9   2  -7       19.65       17.11      1.47 o 
  10   2  -7        8.76        5.97      0.68 o 
  11   2  -7        0.03        0.04      0.45 o 
   0   3  -7      139.34      149.67      2.65 o 
   1   3  -7      897.95      926.94      5.91 o 
   2   3  -7        3.11        5.78      1.83 o 
   3   3  -7        0.71        1.34      0.42 o 
   4   3  -7       13.03       13.70      0.68 o 
   5   3  -7       65.82       60.63      1.12 o 
   6   3  -7       39.38       33.98      1.00 o 
   7   3  -7       32.44       24.56      0.88 o 
   8   3  -7        1.90        0.80      0.34 o 
   9   3  -7        4.67        4.30      0.60 o 
  10   3  -7       12.47       10.53      0.88 o 
   1   4  -7        5.97        6.89      0.49 o 
   2   4  -7       72.18       65.89      2.30 o 
   3   4  -7        3.40        4.68      0.54 o 
   4   4  -7       54.16       57.75      1.44 o 
   5   4  -7       68.47       71.30      1.69 o 
   6   4  -7       16.21       16.57      0.76 o 
   7   4  -7      108.72      114.78      1.90 o 
   8   4  -7        8.88        9.44      0.80 o 
   9   4  -7       78.16       76.22      1.89 o 
  10   4  -7       51.73       54.41      2.37 o 
   0   5  -7       30.62       32.11      1.42 o 
   1   5  -7        6.22        5.43      0.49 o 
   2   5  -7        1.32        1.53      0.33 o 
   3   5  -7        2.78        2.87      0.46 o 
   4   5  -7        7.81        7.78      0.86 o 
   5   5  -7       61.19       51.76      1.82 o 
   6   5  -7       25.03       26.98      1.10 o 
   7   5  -7       53.55       46.50      1.43 o 
   8   5  -7       74.92       77.50      2.95 o 
   9   5  -7       26.59       26.40      1.27 o 
   1   6  -7        4.93        4.60      0.47 o 
   2   6  -7       49.90       52.59      1.20 o 
   3   6  -7       27.53       24.55      1.00 o 
   4   6  -7       60.45       72.96      2.19 o 
   5   6  -7       32.57       33.18      3.41 o 
   6   6  -7       76.14       73.18      2.28 o 
   7   6  -7        2.42        1.98      0.84 o 
   8   6  -7       10.02       11.24      0.88 o 
   0   7  -7       42.46       43.75      1.62 o 
   1   7  -7       33.29       26.39      0.90 o 
   2   7  -7       21.80       17.79      0.94 o 
   3   7  -7       46.50       47.19      2.14 o 
   4   7  -7       49.48       46.14      1.41 o 
   5   7  -7       25.22       20.35      1.34 o 
   6   7  -7       24.72       26.43      1.45 o 
   7   7  -7       37.71       44.64      1.88 o 
   1   8  -7        2.64        1.59      0.43 o 
   2   8  -7       46.37       49.00      1.46 o 
   3   8  -7        5.19        8.48      0.76 o 
   4   8  -7        5.39        5.99      0.68 o 
   5   8  -7        1.35        1.47      0.42 o 
   6   8  -7        8.16        6.24      0.94 o 
   0   9  -7       16.55       16.87      1.74 o 
   1   9  -7       24.00       25.33      1.58 o 
   2   9  -7        8.99        7.72      0.74 o 
   3   9  -7       27.86       27.37      1.19 o 
   4   9  -7       13.04       14.61      0.99 o 
   0   0  -6      218.72      216.61      3.38 o 
   2   0  -6        4.85        4.91      0.53 o 
   4   0  -6      169.70      159.73      3.56 o 
   6   0  -6      395.88      396.65      7.19 o 
   8   0  -6       29.23       26.84      2.40 o 
  10   0  -6      324.82      355.40      5.10 o 
  12   0  -6       46.57       53.72      2.83 o 
   1   1  -6       17.74       15.78      0.84 o 
   2   1  -6        4.17        4.02      0.40 o 
   3   1  -6       11.73       11.14      0.53 o 
   4   1  -6       13.02       11.55      0.56 o 
   5   1  -6      140.11      139.03      1.81 o 
   6   1  -6       23.52       27.64      0.84 o 
   7   1  -6       32.15       32.05      0.93 o 
   8   1  -6        8.92       10.80      0.65 o 
   9   1  -6      103.72      104.35      1.78 o 
  10   1  -6       24.69       26.05      0.94 o 
  11   1  -6       61.45       61.44      1.70 o 
  12   1  -6       45.57       48.47      1.55 o 
   0   2  -6     2001.60     2103.65     24.11 o 
   1   2  -6      826.17      888.19      5.46 o 
   2   2  -6      195.68      239.88      1.93 o 
   3   2  -6       19.56       24.47      0.70 o 
   4   2  -6       55.06       52.21      1.06 o 
   5   2  -6      183.18      199.61      2.23 o 
   6   2  -6       16.15       18.50      0.72 o 
   7   2  -6       25.88       20.51      0.76 o 
   8   2  -6       27.99       25.96      0.88 o 
   9   2  -6       40.46       47.21      1.21 o 
  10   2  -6        1.56        1.44      0.43 o 
  11   2  -6        9.60        9.99      1.06 o 
  12   2  -6       34.30       37.47      1.38 o 
   1   3  -6      158.36      163.93      1.90 o 
   2   3  -6      120.79      121.51      1.33 o 
   3   3  -6       19.87       19.05      0.55 o 
   4   3  -6      189.36      197.68      2.12 o 
   5   3  -6      140.37      140.20      1.89 o 
   6   3  -6       36.95       37.21      0.98 o 
   7   3  -6        1.85        1.99      0.36 o 
   8   3  -6       10.24       10.39      0.65 o 
   9   3  -6       15.91       15.67      1.12 o 
  10   3  -6       18.05       17.58      1.00 o 
  11   3  -6       71.29       79.20      3.40 o 
   0   4  -6       40.63       36.03      1.24 o 
   1   4  -6       13.09       11.20      0.55 o 
   2   4  -6       95.61       90.26      1.38 o 
   3   4  -6       45.59       37.51      0.78 o 
   4   4  -6      101.21       95.30      1.26 o 
   5   4  -6       50.63       39.85      0.99 o 
   6   4  -6      254.45      248.25      2.68 o 
   7   4  -6       27.42       24.13      0.86 o 
   8   4  -6      104.10      113.55      2.17 o 
   9   4  -6       13.43       14.66      0.93 o 
  10   4  -6       92.31       92.15      2.73 o 
  11   4  -6       37.50       38.02      2.50 o 
   1   5  -6       31.25       29.43      0.83 o 
   2   5  -6       44.74       40.40      0.97 o 
   3   5  -6       75.12       73.43      1.30 o 
   4   5  -6       94.48       88.19      1.64 o 
   5   5  -6       30.76       31.92      1.06 o 
   6   5  -6      132.27      134.20      1.94 o 
   7   5  -6       19.27       17.90      0.93 o 
   8   5  -6       57.99       58.45      1.91 o 
   9   5  -6       12.37       19.26      1.05 o 
  10   5  -6       15.43       13.49      0.97 o 
  11   5  -6       52.79       50.64      2.25 o 
   0   6  -6      298.31      303.74      5.31 o 
   1   6  -6      222.68      213.48      2.38 o 
   2   6  -6       81.92       83.53      1.71 o 
   3   6  -6       19.30       17.48      0.84 o 
   4   6  -6       59.18       59.55      1.99 o 
   5   6  -6       37.45       43.69      1.65 o 
   6   6  -6        1.41        1.40      0.39 o 
   7   6  -6       16.93       17.29      1.05 o 
   8   6  -6       28.40       31.49      1.05 o 
   9   6  -6       32.55       31.90      1.08 o 
  10   6  -6        1.51        1.90      0.36 o 
   1   7  -6       26.72       24.44      0.84 o 
   2   7  -6        5.91        6.29      0.62 o 
   3   7  -6      175.40      182.02      2.69 o 
   4   7  -6      180.22      190.25      2.80 o 
   5   7  -6        7.23        8.53      1.29 o 
   6   7  -6        1.10        0.85      0.36 o 
   7   7  -6       47.97       48.07      1.61 o 
   8   7  -6        4.77        5.22      0.54 o 
   9   7  -6       11.28        9.21      0.71 o 
   0   8  -6       72.22       68.81      2.00 o 
   1   8  -6       42.79       41.01      1.28 o 
   2   8  -6        0.45        0.62      0.38 o 
   3   8  -6        8.91       10.47      0.79 o 
   4   8  -6       16.46       13.36      0.90 o 
   5   8  -6       83.82       86.40      2.49 o 
   6   8  -6       36.62       33.37      2.65 o 
   7   8  -6       82.38       90.54      6.88 o 
   8   8  -6       14.36       15.17      1.02 o 
   1   9  -6       17.84       18.72      1.13 o 
   2   9  -6       46.62       40.59      1.36 o 
   3   9  -6       30.13       29.73      2.17 o 
   4   9  -6       26.46       27.95      1.17 o 
   5   9  -6       32.38       38.30      1.72 o 
   6   9  -6       89.32       97.13      3.85 o 
   0  10  -6       40.51       45.77      2.57 o 
   1  10  -6        3.01        2.69      0.65 o 
   2  10  -6        8.84        8.93      0.81 o 
   3  10  -6       24.29       24.61      1.14 o 
   4  10  -6       31.69       33.11      1.32 o 
   2   0  -5      157.60      162.59      1.65 o 
   4   0  -5      474.03      445.03      4.69 o 
   6   0  -5      183.58      175.60      2.83 o 
   8   0  -5        9.34        8.54      0.80 o 
  10   0  -5      291.25      302.57      4.44 o 
  12   0  -5       70.93       60.54      2.90 o 
   0   1  -5     2967.76     3169.51     51.68 o 
   1   1  -5       30.60       31.41      0.51 o 
   2   1  -5      160.17      176.39      1.67 o 
   3   1  -5       65.70       69.62      0.89 o 
   4   1  -5       28.15       25.06      0.74 o 
   5   1  -5       13.25       11.91      0.54 o 
   6   1  -5       27.28       22.12      0.72 o 
   7   1  -5       13.14       16.95      0.66 o 
   8   1  -5       43.07       39.91      1.01 o 
   9   1  -5      143.79      153.89      2.08 o 
  10   1  -5       44.45       49.50      1.44 o 
  11   1  -5       69.22       69.19      1.73 o 
  12   1  -5        3.52        2.94      0.63 o 
  13   1  -5        0.04        0.78      0.47 o 
   1   2  -5      270.17      285.00      1.99 o 
   2   2  -5      823.90      891.15      4.62 o 
   3   2  -5       22.77       20.23      0.55 o 
   4   2  -5        6.59        9.66      0.59 o 
   5   2  -5       19.51       20.26      0.67 o 
   6   2  -5       89.61       94.11      1.45 o 
   7   2  -5       10.66        8.87      0.55 o 
   8   2  -5        9.59       11.54      0.63 o 
   9   2  -5        4.89        3.99      0.45 o 
  10   2  -5       20.07       22.25      1.00 o 
  11   2  -5        2.82        1.50      0.43 o 
  12   2  -5       19.06       23.56      1.42 o 
  13   2  -5        0.94        1.02      0.54 o 
   0   3  -5      146.73      128.78      1.89 o 
   1   3  -5      190.29      202.19      1.66 o 
   2   3  -5      319.53      314.26      2.24 o 
   3   3  -5        5.10        5.72      0.33 o 
   4   3  -5      254.41      263.03      2.39 o 
   5   3  -5       20.34       19.72      0.58 o 
   6   3  -5      146.89      146.87      1.86 o 
   7   3  -5        2.59        2.37      0.37 o 
   8   3  -5       31.08       30.96      0.92 o 
   9   3  -5       21.47       19.82      0.94 o 
  10   3  -5       58.77       53.49      1.52 o 
  11   3  -5       74.77       81.93      2.03 o 
  12   3  -5       30.20       33.69      2.07 o 
   1   4  -5       59.66       62.55      1.18 o 
   2   4  -5        2.56        2.51      0.26 o 
   3   4  -5        2.55        2.52      0.30 o 
   4   4  -5       32.58       32.55      0.80 o 
   5   4  -5       69.16       73.98      1.49 o 
   6   4  -5       33.87       30.76      0.87 o 
   7   4  -5      103.93      109.27      1.68 o 
   8   4  -5        9.50        9.93      0.75 o 
   9   4  -5       50.62       51.16      1.46 o 
  10   4  -5       43.86       46.48      1.82 o 
  11   4  -5      147.51      146.98      2.66 o 
  12   4  -5       38.71       43.31      1.29 o 
   0   5  -5        2.71        1.25      0.38 o 
   1   5  -5       30.81       28.20      0.76 o 
   2   5  -5       26.65       27.72      0.65 o 
   3   5  -5       32.61       31.61      0.79 o 
   4   5  -5       33.86       38.66      1.47 o 
   5   5  -5      346.42      340.87      3.59 o 
   6   5  -5      348.69      370.11      3.43 o 
   7   5  -5      174.25      159.08      2.47 o 
   8   5  -5      360.81      350.21      5.14 o 
   9   5  -5       67.90       63.00      1.65 o 
  10   5  -5       58.43       59.06      1.43 o 
  11   5  -5       36.73       34.70      1.14 o 
  12   5  -5       17.64       18.40      1.32 o 
   1   6  -5        0.28        0.09      0.22 o 
   2   6  -5      306.70      315.43      2.89 o 
   3   6  -5      192.08      193.49      2.60 o 
   4   6  -5       60.15       56.84      1.74 o 
   5   6  -5       41.06       45.22      1.06 o 
   6   6  -5       43.62       35.97      0.99 o 
   7   6  -5       49.71       55.08      1.26 o 
   8   6  -5       32.35       29.40      0.98 o 
   9   6  -5       15.30       14.59      0.80 o 
  10   6  -5       16.58       15.62      0.85 o 
  11   6  -5        1.33        2.88      0.43 o 
   0   7  -5      262.01      259.47      3.79 o 
   1   7  -5      222.52      215.33      2.39 o 
   2   7  -5        8.69        8.10      0.76 o 
   3   7  -5      191.75      209.39      2.70 o 
   4   7  -5      218.60      222.10      2.88 o 
   5   7  -5       19.50       21.86      0.78 o 
   6   7  -5       18.24       16.09      0.74 o 
   7   7  -5       26.63       23.92      0.87 o 
   8   7  -5       11.36       13.75      0.77 o 
   9   7  -5        7.27        8.38      0.66 o 
  10   7  -5        2.51        2.85      0.44 o 
   1   8  -5       18.92       17.02      0.87 o 
   2   8  -5      151.17      139.32      2.34 o 
   3   8  -5      145.80      149.51      4.10 o 
   4   8  -5       37.25       41.12      1.64 o 
   5   8  -5       69.01       74.81      1.73 o 
   6   8  -5      168.34      181.47      2.83 o 
   7   8  -5       33.15       31.81      1.47 o 
   8   8  -5        3.53        4.09      0.47 o 
   9   8  -5       28.87       32.05      1.18 o 
   0   9  -5       50.53       46.17      2.41 o 
   1   9  -5        2.11        2.16      0.44 o 
   2   9  -5       56.02       59.18      1.58 o 
   3   9  -5        9.39       10.36      0.82 o 
   4   9  -5       23.15       21.67      1.46 o 
   5   9  -5       44.82       45.14      2.29 o 
   6   9  -5       56.52       58.93      1.68 o 
   7   9  -5       74.72       70.67      1.85 o 
   8   9  -5        3.41        2.85      0.51 o 
   1  10  -5       10.86        9.57      0.99 o 
   2  10  -5       25.76       31.01      1.21 o 
   3  10  -5       66.45       68.58      1.80 o 
   4  10  -5       38.89       45.19      3.45 o 
   5  10  -5       96.52      108.84      2.91 o 
   6  10  -5       40.29       37.31      2.96 o 
   0  11  -5        6.56        6.46      1.26 o 
   1  11  -5       29.14       32.71      1.59 o 
   2  11  -5       21.36       26.03      2.27 o 
   3  11  -5       54.68       67.95      1.87 o 
   0   0  -4     1059.03     1090.25     10.70 o 
   2   0  -4      689.11      725.35      6.13 o 
   4   0  -4      910.32      954.67      7.94 o 
   6   0  -4      858.84      910.29      7.96 o 
   8   0  -4      272.53      266.69      3.69 o 
  10   0  -4      919.50      983.74      9.24 o 
  12   0  -4       95.67      109.12      3.79 o 
  14   0  -4      143.74      181.68      5.33 o 
   1   1  -4      613.87      696.02      3.38 o 
   2   1  -4      962.62     1083.75      5.70 o 
   3   1  -4      148.06      150.21      1.63 o 
   4   1  -4      131.30      151.31      1.61 o 
   5   1  -4      390.40      412.50      3.12 o 
   6   1  -4       66.71       63.65      1.10 o 
   7   1  -4      558.31      580.19      4.17 o 
   8   1  -4       11.17       13.36      0.62 o 
   9   1  -4      255.01      263.51      3.31 o 
  10   1  -4       40.45       37.98      1.20 o 
  11   1  -4       48.16       44.55      1.35 o 
  12   1  -4      153.57      162.73      3.28 o 
  13   1  -4        8.51        8.62      1.90 o 
  14   1  -4       13.29       12.62      1.18 o 
   0   2  -4     1039.77     1034.15      6.30 o 
   1   2  -4      597.51      652.04      3.03 o 
   2   2  -4      131.61      144.87      1.26 o 
   3   2  -4      146.22      160.08      1.84 o 
   4   2  -4      546.59      565.94      4.30 o 
   5   2  -4       64.94       72.81      1.14 o 
   6   2  -4       46.36       45.68      0.95 o 
   7   2  -4        7.06        6.08      0.45 o 
   8   2  -4      228.13      220.43      2.35 o 
   9   2  -4        2.10        1.74      0.40 o 
  10   2  -4      253.72      257.90      3.26 o 
  11   2  -4       25.31       21.40      1.00 o 
  12   2  -4       42.25       40.77      1.36 o 
  13   2  -4        0.86        0.69      0.44 o 
   1   3  -4      543.32      574.16      2.81 o 
   2   3  -4       35.02       29.78      0.65 o 
   3   3  -4      103.25      103.07      1.26 o 
   4   3  -4      824.04      863.28      5.20 o 
   5   3  -4      115.35       99.02      1.17 o 
   6   3  -4      168.64      178.18      2.65 o 
   7   3  -4      137.13      146.06      1.82 o 
   8   3  -4       12.42       11.14      0.59 o 
   9   3  -4      108.67      112.71      2.15 o 
  10   3  -4       62.45       62.04      2.23 o 
  11   3  -4       96.79       90.14      1.96 o 
  12   3  -4      119.11      136.59      2.52 o 
  13   3  -4        5.42        6.68      0.62 o 
   0   4  -4      570.28      602.83      4.26 o 
   1   4  -4     1263.60     1335.19      5.76 o 
   2   4  -4      282.08      274.12      2.27 o 
   3   4  -4      175.83      187.90      4.60 o 
   4   4  -4       50.64       59.18      0.99 o 
   5   4  -4       31.59       28.56      1.50 o 
   6   4  -4      134.21      131.23      1.76 o 
   7   4  -4       57.30       51.72      1.08 o 
   8   4  -4       33.49       31.28      1.07 o 
   9   4  -4       10.43       11.24      0.77 o 
  10   4  -4      192.01      187.24      3.53 o 
  11   4  -4       23.34       22.29      1.22 o 
  12   4  -4        1.46        1.49      0.36 o 
  13   4  -4        6.15        7.61      0.67 o 
   1   5  -4       50.09       42.36      0.96 o 
   2   5  -4       60.64       49.08      0.90 o 
   3   5  -4       63.69       56.10      0.98 o 
   4   5  -4       55.43       59.76      1.69 o 
   5   5  -4        3.21        3.02      0.43 o 
   6   5  -4      181.65      180.91      2.07 o 
   7   5  -4      198.79      184.22      2.22 o 
   8   5  -4       50.67       52.48      1.21 o 
   9   5  -4       94.17       93.76      1.68 o 
  10   5  -4       27.84       28.05      0.98 o 
  11   5  -4        1.78        0.72      0.31 o 
  12   5  -4       18.00       16.42      0.89 o 
   0   6  -4      149.04      149.81      2.42 o 
   1   6  -4      118.22      112.06      1.30 o 
   2   6  -4       59.11       64.96      0.95 o 
   3   6  -4       57.23       58.01      1.42 o 
   4   6  -4       70.70       73.03      1.24 o 
   5   6  -4       74.21       61.83      1.19 o 
   6   6  -4      128.04      128.77      1.82 o 
   7   6  -4      266.80      279.78      2.90 o 
   8   6  -4      141.35      139.16      2.04 o 
   9   6  -4      159.69      153.94      2.24 o 
  10   6  -4       46.37       40.93      1.19 o 
  11   6  -4        7.72        9.39      0.70 o 
  12   6  -4        6.77        5.84      0.58 o 
   1   7  -4       76.98       79.47      1.26 o 
   2   7  -4       24.51       23.27      0.71 o 
   3   7  -4      316.35      323.32      3.64 o 
   4   7  -4      129.24      122.27      1.70 o 
   5   7  -4       78.74       83.37      1.43 o 
   6   7  -4       32.37       32.06      0.94 o 
   7   7  -4       29.39       26.37      0.88 o 
   8   7  -4       23.36       25.06      0.90 o 
   9   7  -4        1.51        1.76      0.39 o 
  10   7  -4        1.93        2.03      0.37 o 
  11   7  -4       20.73       22.55      0.97 o 
   0   8  -4        4.03        4.30      0.62 o 
   1   8  -4        0.42        0.39      0.26 o 
   2   8  -4        8.52        7.21      0.60 o 
   3   8  -4       99.71      104.42      1.88 o 
   4   8  -4       81.76       77.76      1.66 o 
   5   8  -4       88.88       91.20      1.77 o 
   6   8  -4       24.38       23.15      1.37 o 
   7   8  -4      222.44      222.32      3.05 o 
   8   8  -4       28.25       26.07      0.94 o 
   9   8  -4       37.02       34.94      1.11 o 
  10   8  -4       41.53       37.08      1.50 o 
   1   9  -4       51.70       51.08      1.41 o 
   2   9  -4       58.79       53.72      3.58 o 
   3   9  -4       17.16       18.85      0.89 o 
   4   9  -4       19.16       21.71      0.95 o 
   5   9  -4      136.60      145.91      5.89 o 
   6   9  -4       59.86       58.71      1.60 o 
   7   9  -4        2.80        1.48      0.33 o 
   8   9  -4        3.31        4.64      0.51 o 
   9   9  -4       24.88       23.48      0.99 o 
   0  10  -4       17.81       18.01      1.72 o 
   1  10  -4       51.35       49.99      1.46 o 
   2  10  -4       26.56       22.97      1.50 o 
   3  10  -4      141.78      151.34      3.20 o 
   4  10  -4       55.85       60.45      1.61 o 
   5  10  -4       13.53       14.76      0.94 o 
   6  10  -4       36.26       44.39      1.55 o 
   7  10  -4       37.56       44.89      1.53 o 
   1  11  -4        3.75        5.30      0.79 o 
   2  11  -4        1.79        2.53      0.59 o 
   3  11  -4        6.68        5.90      0.92 o 
   4  11  -4        6.38        6.90      1.27 o 
   5  11  -4       38.47       46.82      1.57 o 
   2   0  -3      959.02      987.88      5.88 o 
   4   0  -3      491.57      527.56      9.05 o 
   6   0  -3     1082.97     1070.20      8.79 o 
   8   0  -3        1.27        1.11      0.50 o 
  10   0  -3      488.05      489.52     12.67 o 
  12   0  -3      141.88      153.93      4.39 o 
  14   0  -3        9.59       13.74      1.65 o 
   0   1  -3    14995.62    14651.81    152.58 o 
   1   1  -3     2062.48     2336.08     10.83 o 
   2   1  -3      420.02      490.02      3.45 o 
   3   1  -3      775.12      818.69      4.67 o 
   4   1  -3      722.50      740.26      4.42 o 
   5   1  -3      220.34      204.06      1.87 o 
   6   1  -3      309.11      309.13      2.54 o 
   7   1  -3      291.22      306.46      2.61 o 
   8   1  -3       34.86       29.49      0.96 o 
   9   1  -3      850.45      862.57      5.63 o 
  10   1  -3      168.65      165.84      3.87 o 
  11   1  -3      195.00      183.31      3.68 o 
  12   1  -3       27.91       26.89      1.32 o 
  13   1  -3       45.37       47.52      4.28 o 
  14   1  -3       22.10       23.88      1.12 o 
   1   2  -3     1321.18     1284.51      5.29 o 
   2   2  -3      395.62      399.99      4.24 o 
   3   2  -3      214.88      220.24      2.11 o 
   4   2  -3      372.33      337.38      2.52 o 
   5   2  -3      824.49      898.57      5.31 o 
   6   2  -3      338.72      353.93      2.79 o 
   7   2  -3       38.56       47.34      0.94 o 
   8   2  -3       11.02        8.88      0.64 o 
   9   2  -3      103.26      108.90      1.88 o 
  10   2  -3       32.34       32.29      1.09 o 
  11   2  -3       81.90       81.68      1.76 o 
  12   2  -3       59.70       57.31      1.55 o 
  13   2  -3       34.28       30.09      1.20 o 
  14   2  -3       22.16       23.55      1.11 o 
   0   3  -3      592.54      633.16      5.91 o 
   1   3  -3       24.44       27.40      0.44 o 
   2   3  -3      129.63      120.48      1.23 o 
   3   3  -3      187.29      192.31      1.95 o 
   4   3  -3      312.89      327.84      5.18 o 
   5   3  -3      305.98      313.81      2.17 o 
   6   3  -3      599.54      670.19      4.40 o 
   7   3  -3       80.50       85.02      1.28 o 
   8   3  -3      229.83      226.85      3.41 o 
   9   3  -3      252.64      242.15      2.98 o 
  10   3  -3      393.90      390.17      4.12 o 
  11   3  -3      191.29      180.16      2.39 o 
  12   3  -3       30.64       26.91      0.98 o 
  13   3  -3       13.04       13.75      0.81 o 
  14   3  -3        8.06        9.08      0.82 o 
   1   4  -3       25.63       23.80      0.37 o 
   2   4  -3      657.91      681.44      3.55 o 
   3   4  -3      203.07      200.92      2.73 o 
   4   4  -3       50.08       59.94      1.14 o 
   5   4  -3      202.27      211.62      2.42 o 
   6   4  -3       44.90       40.57      1.28 o 
   7   4  -3        4.81        4.67      0.50 o 
   8   4  -3       23.19       21.10      0.74 o 
   9   4  -3        3.43        2.96      0.41 o 
  10   4  -3       91.74       90.92      2.21 o 
  11   4  -3       31.55       25.57      0.94 o 
  12   4  -3        7.78        6.66      0.59 o 
  13   4  -3        0.70        1.27      0.40 o 
   0   5  -3      765.53      753.77      4.32 o 
   1   5  -3      257.97      274.63      1.52 o 
   2   5  -3       64.77       61.96      0.72 o 
   3   5  -3       87.54       86.45      1.02 o 
   4   5  -3      378.23      387.81      3.01 o 
   5   5  -3      228.47      247.60      2.37 o 
   6   5  -3      498.49      501.19      3.82 o 
   7   5  -3      131.89      119.95      1.71 o 
   8   5  -3       98.35       98.83      1.98 o 
   9   5  -3       44.64       41.44      1.09 o 
  10   5  -3       16.65       20.58      0.83 o 
  11   5  -3       40.12       39.11      1.16 o 
  12   5  -3        4.80        7.83      0.76 o 
  13   5  -3        9.37        9.33      0.74 o 
   1   6  -3       66.40       70.29      0.85 o 
   2   6  -3       85.41       89.44      1.01 o 
   3   6  -3       63.93       62.58      0.98 o 
   4   6  -3       11.57       14.30      0.55 o 
   5   6  -3      157.84      150.46      1.85 o 
   6   6  -3      211.51      198.71      2.53 o 
   7   6  -3       81.61       86.19      1.49 o 
   8   6  -3       74.89       67.52      1.39 o 
   9   6  -3       86.62       74.45      1.50 o 
  10   6  -3       19.22       15.55      0.82 o 
  11   6  -3       83.14       84.63      1.72 o 
  12   6  -3        5.93        5.62      0.75 o 
   0   7  -3      144.34      139.62      1.88 o 
   1   7  -3        1.37        1.16      0.21 o 
   2   7  -3       14.80       11.04      0.38 o 
   3   7  -3       47.92       42.21      0.92 o 
   4   7  -3      165.33      166.95      2.31 o 
   5   7  -3      356.80      354.79      3.46 o 
   6   7  -3       49.03       40.21      1.01 o 
   7   7  -3      164.13      167.98      2.89 o 
   8   7  -3      127.09      137.21      2.05 o 
   9   7  -3      118.44      115.90      1.93 o 
  10   7  -3       50.82       44.94      2.16 o 
  11   7  -3       26.93       32.91      1.58 o 
   1   8  -3       20.07       18.96      0.63 o 
   2   8  -3       40.34       42.53      1.15 o 
   3   8  -3      213.62      215.30      2.29 o 
   4   8  -3      230.16      242.05      2.55 o 
   5   8  -3       80.89       77.97      1.43 o 
   6   8  -3      138.08      141.66      2.01 o 
   7   8  -3       36.92       33.05      1.00 o 
   8   8  -3        4.26        4.49      0.52 o 
   9   8  -3       53.79       55.81      1.40 o 
  10   8  -3       31.40       29.71      1.07 o 
  11   8  -3       18.67       21.66      0.99 o 
   0   9  -3       19.49       13.82      0.75 o 
   1   9  -3       48.30       40.76      1.40 o 
   2   9  -3       25.55       23.32      0.92 o 
   3   9  -3       54.19       62.42      1.49 o 
   4   9  -3       97.57       95.19      1.90 o 
   5   9  -3       25.51       22.87      0.84 o 
   6   9  -3       14.46       13.03      0.74 o 
   7   9  -3       37.04       38.13      1.14 o 
   8   9  -3       10.10        9.09      0.70 o 
   9   9  -3        4.07        4.87      0.54 o 
   1  10  -3       23.79       22.13      0.87 o 
   2  10  -3       27.06       34.84      1.19 o 
   3  10  -3       27.55       27.68      1.39 o 
   4  10  -3       49.14       47.86      1.44 o 
   5  10  -3      100.20      106.09      3.38 o 
   6  10  -3       49.64       50.26      1.54 o 
   7  10  -3       14.02       15.79      1.01 o 
   8  10  -3       21.43       25.28      0.99 o 
   0  11  -3       58.37       70.30      3.05 o 
   1  11  -3       30.49       30.63      1.43 o 
   2  11  -3       15.77       18.16      0.96 o 
   3  11  -3        2.73        2.34      0.47 o 
   4  11  -3        4.44        4.04      0.79 o 
   5  11  -3        0.01        0.46      0.39 o 
   6  11  -3        0.10       -0.12      0.35 o 
   1  12  -3       16.27       16.99      1.28 o 
   2  12  -3        3.07        5.83      0.78 o 
   3  12  -3       11.80       11.24      1.12 o 
   2   0  -2      459.83      433.55      3.67 o 
   4   0  -2      833.16      813.85      6.47 o 
   6   0  -2      202.04      188.86      2.47 o 
   8   0  -2       19.24       12.12      0.72 o 
  10   0  -2       75.84       86.80      1.96 o 
  12   0  -2       33.25       30.38      1.90 o 
  14   0  -2       19.36       18.73      1.28 o 
   1   1  -2     5764.90     5682.37     36.71 o 
   2   1  -2     1200.30     1273.00     15.11 o 
   3   1  -2      263.02      254.31      2.69 o 
   4   1  -2      635.01      670.24      3.93 o 
   5   1  -2      375.35      366.39      2.58 o 
   6   1  -2      206.09      220.31      1.93 o 
   7   1  -2       92.57      100.83      1.29 o 
   8   1  -2        1.30        1.28      0.25 o 
   9   1  -2       45.75       39.61      0.89 o 
  10   1  -2      300.27      305.70      3.86 o 
  11   1  -2       83.43       85.88      1.71 o 
  12   1  -2      215.60      214.42      3.59 o 
  13   1  -2       12.54       12.46      0.87 o 
  14   1  -2        8.69        8.52      0.77 o 
   0   2  -2      978.77      925.56      5.44 o 
   1   2  -2      818.90      897.11      5.34 o 
   2   2  -2     1078.91     1023.35     10.70 o 
   3   2  -2      339.20      284.79      2.37 o 
   4   2  -2       62.22       51.33      0.77 o 
   5   2  -2      188.70      172.40      1.84 o 
   6   2  -2      336.35      375.86      2.77 o 
   7   2  -2       48.58       45.07      0.85 o 
   8   2  -2       11.40        7.21      0.43 o 
   9   2  -2       41.47       40.84      1.11 o 
  10   2  -2      667.08      696.61      7.70 o 
  11   2  -2      262.54      272.34      2.86 o 
  12   2  -2       71.99       64.86      1.41 o 
  13   2  -2       18.64       18.46      1.00 o 
  14   2  -2        9.23       11.15      0.87 o 
   1   3  -2     1089.35     1072.54      4.47 o 
   2   3  -2      648.10      618.24      3.91 o 
   3   3  -2       29.02       29.56      0.54 o 
   4   3  -2      324.92      296.91      2.23 o 
   5   3  -2      172.71      171.39      2.23 o 
   6   3  -2      999.95     1033.22      5.94 o 
   7   3  -2       47.94       50.16      1.34 o 
   8   3  -2       18.77       17.61      0.65 o 
   9   3  -2       85.93       89.65      1.47 o 
  10   3  -2      104.48      116.01      1.76 o 
  11   3  -2      147.00      130.02      1.94 o 
  12   3  -2       81.21       75.30      1.55 o 
  13   3  -2       11.97        9.32      0.70 o 
  14   3  -2       25.05       25.22      1.60 o 
   0   4  -2      855.32      924.72      5.64 o 
   1   4  -2      745.19      760.39      3.42 o 
   2   4  -2      836.43      904.12      4.02 o 
   3   4  -2      200.48      185.80      1.43 o 
   4   4  -2      579.82      632.64      3.47 o 
   5   4  -2      101.86       93.82      1.28 o 
   6   4  -2      125.21      122.35      1.33 o 
   7   4  -2       33.51       28.04      0.78 o 
   8   4  -2       28.98       29.47      0.84 o 
   9   4  -2       64.79       71.46      1.35 o 
  10   4  -2       26.91       18.91      0.75 o 
  11   4  -2       37.69       30.89      1.00 o 
  12   4  -2        2.34        1.20      0.37 o 
  13   4  -2       27.98       26.29      0.99 o 
  14   4  -2        4.57        4.49      0.62 o 
   1   5  -2        7.41       10.70      0.26 o 
   2   5  -2      130.65      140.93      1.16 o 
   3   5  -2       81.05       83.12      0.95 o 
   4   5  -2       15.55       17.02      0.68 o 
   5   5  -2       14.76       12.74      0.52 o 
   6   5  -2       36.60       32.27      0.96 o 
   7   5  -2      399.02      384.75      3.27 o 
   8   5  -2       17.66       19.75      1.25 o 
   9   5  -2      113.40      101.50      1.66 o 
  10   5  -2      140.12      133.25      2.30 o 
  11   5  -2       24.52       23.42      0.91 o 
  12   5  -2       19.99       21.01      0.90 o 
  13   5  -2       21.70       20.48      0.94 o 
   0   6  -2      760.92      753.15      5.07 o 
   1   6  -2       92.39       90.48      1.16 o 
   2   6  -2      214.30      224.14      1.60 o 
   3   6  -2      234.54      235.75      1.86 o 
   4   6  -2       84.68       76.56      1.21 o 
   5   6  -2      431.94      429.98      3.41 o 
   6   6  -2      833.87      848.91      5.57 o 
   7   6  -2       81.18       76.44      1.37 o 
   8   6  -2      257.62      234.79      2.79 o 
   9   6  -2       19.00       18.81      0.92 o 
  10   6  -2      273.89      264.58      3.26 o 
  11   6  -2       44.79       41.18      1.19 o 
  12   6  -2        4.47        4.98      0.53 o 
  13   6  -2       22.54       24.67      0.98 o 
   1   7  -2        4.54        4.69      0.28 o 
   2   7  -2      176.51      180.31      1.74 o 
   3   7  -2      228.70      242.12      2.90 o 
   4   7  -2      120.87      107.03      1.51 o 
   5   7  -2       36.53       32.61      1.44 o 
   6   7  -2      762.47      784.46      5.41 o 
   7   7  -2      153.31      147.10      2.02 o 
   8   7  -2       41.30       39.72      1.16 o 
   9   7  -2        3.57        3.11      0.44 o 
  10   7  -2       85.54       82.20      1.65 o 
  11   7  -2       52.84       56.32      1.41 o 
  12   7  -2       46.74       57.65      1.47 o 
   0   8  -2      263.43      284.80      3.62 o 
   1   8  -2      123.85      118.63      1.89 o 
   2   8  -2      100.39       92.72      1.21 o 
   3   8  -2       48.15       45.86      1.73 o 
   4   8  -2      625.90      626.46      4.57 o 
   5   8  -2       25.83       25.08      0.83 o 
   6   8  -2      230.56      236.30      2.64 o 
   7   8  -2      200.83      195.56      2.44 o 
   8   8  -2      139.99      134.25      2.06 o 
   9   8  -2      132.26      138.06      2.16 o 
  10   8  -2       25.27       19.00      0.92 o 
  11   8  -2        3.90        3.75      0.61 o 
   1   9  -2        1.79        2.59      0.35 o 
   2   9  -2      142.01      120.22      2.02 o 
   3   9  -2      147.89      155.39      2.36 o 
   4   9  -2      450.66      482.39      3.97 o 
   5   9  -2      123.22      133.98      1.94 o 
   6   9  -2       22.63       18.50      0.92 o 
   7   9  -2       98.35      101.52      1.78 o 
   8   9  -2        1.04        1.46      0.38 o 
   9   9  -2       30.90       31.08      1.07 o 
  10   9  -2       12.66       12.05      0.80 o 
   0  10  -2      156.86      152.10      2.85 o 
   1  10  -2        6.91        5.51      0.48 o 
   2  10  -2       35.84       28.70      1.07 o 
   3  10  -2      135.02      128.97      2.58 o 
   4  10  -2       33.24       32.06      1.16 o 
   5  10  -2       21.70       25.61      1.18 o 
   6  10  -2       30.78       32.25      1.45 o 
   7  10  -2       72.74       70.60      1.55 o 
   8  10  -2        0.59        1.08      0.34 o 
   9  10  -2        6.27        5.64      0.57 o 
   1  11  -2       39.55       37.31      1.18 o 
   2  11  -2        9.77        9.70      0.77 o 
   3  11  -2       50.16       51.11      3.04 o 
   4  11  -2       10.28        9.69      0.79 o 
   5  11  -2        7.04        5.37      0.65 o 
   6  11  -2       16.11       19.51      1.08 o 
   7  11  -2       63.77       71.11      1.88 o 
   0  12  -2        6.06        6.63      1.17 o 
   1  12  -2       19.46       21.78      1.00 o 
   2  12  -2        1.33        3.37      0.65 o 
   3  12  -2      112.64      127.45      2.46 o 
   4  12  -2       62.98       66.02      2.08 o 
   2   0  -1      600.31      591.71      4.87 o 
   4   0  -1       41.43       42.15      1.19 o 
   6   0  -1      142.41      142.58      1.97 o 
   8   0  -1       73.72       68.30      1.49 o 
  10   0  -1      118.65      121.14      2.52 o 
  12   0  -1       70.28       71.52      1.97 o 
  14   0  -1        3.06        3.42      0.75 o 
   0   1  -1     2753.44     2491.25     25.47 o 
   1   1  -1     6851.55     6377.85     35.70 o 
   2   1  -1      125.19      117.28      1.07 o 
   3   1  -1      139.12      114.24      1.39 o 
   4   1  -1      732.40      702.99      4.56 o 
   5   1  -1     1875.58     1947.62     16.54 o 
   6   1  -1      515.56      531.44      3.61 o 
   7   1  -1        2.58        5.07      0.33 o 
   8   1  -1       65.05       58.68      0.96 o 
   9   1  -1       12.25       10.58      0.50 o 
  10   1  -1       95.39       82.09      1.36 o 
  11   1  -1      206.91      202.03      2.30 o 
  12   1  -1       77.74       78.05      1.69 o 
  13   1  -1       14.88       13.08      0.72 o 
  14   1  -1        0.30        0.20      0.27 o 
  15   1  -1      150.22      186.34      2.59 o 
   1   2  -1     1709.32     1581.85      8.25 o 
   2   2  -1     2771.14     2820.37     15.85 o 
   3   2  -1      691.45      708.09      5.20 o 
   4   2  -1     1069.28     1036.50      6.35 o 
   5   2  -1     2173.29     2348.72     14.42 o 
   6   2  -1      469.11      502.47      3.87 o 
   7   2  -1       18.63       20.15      0.52 o 
   8   2  -1       10.07        7.85      0.45 o 
   9   2  -1      195.13      178.50      2.01 o 
  10   2  -1       57.06       48.62      1.32 o 
  11   2  -1       97.64      101.28      1.62 o 
  12   2  -1      546.89      561.79      5.19 o 
  13   2  -1       11.80       12.07      0.83 o 
  14   2  -1       10.80       10.98      0.71 o 
   0   3  -1     3926.51     4053.64     22.57 o 
   1   3  -1      179.77      157.10      0.88 o 
   2   3  -1     1005.25     1004.25      5.87 o 
   3   3  -1       88.74       83.24      1.01 o 
   4   3  -1       33.87       33.24      0.79 o 
   5   3  -1       78.49       69.85      0.70 o 
   6   3  -1      481.86      520.93      2.71 o 
   7   3  -1       45.08       48.06      0.77 o 
   8   3  -1       16.91       20.76      0.56 o 
   9   3  -1       31.54       30.98      0.86 o 
  10   3  -1      128.35      128.05      1.81 o 
  11   3  -1      222.10      188.18      2.31 o 
  12   3  -1       59.47       52.56      1.25 o 
  13   3  -1       18.17       19.02      0.97 o 
  14   3  -1        3.07        4.49      0.57 o 
   1   4  -1     2117.97     2154.24      7.96 o 
   2   4  -1      244.01      249.25      1.56 o 
   3   4  -1      329.11      358.93      1.89 o 
   4   4  -1      246.62      265.61      1.79 o 
   5   4  -1      294.46      352.09      1.99 o 
   6   4  -1      738.84      829.80      4.42 o 
   7   4  -1      142.35      138.07      1.39 o 
   8   4  -1       38.71       43.76      1.43 o 
   9   4  -1      121.97      114.07      1.92 o 
  10   4  -1       19.25       16.99      0.74 o 
  11   4  -1       42.75       35.91      1.03 o 
  12   4  -1       32.83       32.97      1.03 o 
  13   4  -1       34.43       42.60      1.19 o 
  14   4  -1        7.39        7.43      0.78 o 
   0   5  -1     1349.64     1447.38      8.54 o 
   1   5  -1     2520.12     2813.30     11.06 o 
   2   5  -1     1172.32     1271.92      5.43 o 
   3   5  -1       16.32       17.27      0.50 o 
   4   5  -1      185.19      199.20      2.45 o 
   5   5  -1      104.88      112.51      1.96 o 
   6   5  -1      564.78      600.57      4.19 o 
   7   5  -1       19.30       19.44      0.69 o 
   8   5  -1       90.02       91.31      1.48 o 
   9   5  -1       53.01       52.74      1.17 o 
  10   5  -1       24.03       23.63      0.84 o 
  11   5  -1       18.62       14.99      0.77 o 
  12   5  -1       11.74       12.15      0.74 o 
  13   5  -1        8.77       11.03      1.03 o 
   1   6  -1      426.59      456.12      2.47 o 
   2   6  -1       13.54       13.10      0.33 o 
   3   6  -1      261.33      275.00      2.25 o 
   4   6  -1       52.06       58.59      1.04 o 
   5   6  -1       87.49       74.52      1.22 o 
   6   6  -1      224.13      215.07      2.27 o 
   7   6  -1      434.56      445.82      3.64 o 
   8   6  -1       52.43       47.46      1.11 o 
   9   6  -1      103.27      102.61      1.69 o 
  10   6  -1       77.47       78.01      1.75 o 
  11   6  -1        4.26        3.78      0.47 o 
  12   6  -1       12.98       15.62      0.87 o 
  13   6  -1        8.67        7.96      0.65 o 
   0   7  -1      202.78      185.58      2.04 o 
   1   7  -1       31.93       32.79      0.81 o 
   2   7  -1       24.33       22.56      0.51 o 
   3   7  -1       60.19       60.69      1.08 o 
   4   7  -1        8.40        7.32      0.48 o 
   5   7  -1      237.35      239.13      2.53 o 
   6   7  -1       69.28       74.39      1.34 o 
   7   7  -1      764.10      784.17      5.50 o 
   8   7  -1      128.38      132.90      2.63 o 
   9   7  -1      399.41      388.95      3.68 o 
  10   7  -1      170.60      165.57      3.79 o 
  11   7  -1       15.88       17.21      0.84 o 
  12   7  -1        0.58        0.51      0.27 o 
   1   8  -1       32.51       27.65      0.60 o 
   2   8  -1       98.76       98.87      1.43 o 
   3   8  -1      535.72      565.50      4.14 o 
   4   8  -1       48.39       43.44      1.02 o 
   5   8  -1      208.26      188.85      2.23 o 
   6   8  -1      138.82      141.28      1.97 o 
   7   8  -1       47.00       47.54      1.26 o 
   8   8  -1       11.06       12.11      0.71 o 
   9   8  -1       56.09       55.41      1.34 o 
  10   8  -1       53.76       53.63      1.35 o 
  11   8  -1       83.35      103.13      1.93 o 
   0   9  -1        3.45        3.08      0.53 o 
   1   9  -1       69.64       66.34      1.23 o 
   2   9  -1       17.07       18.99      0.69 o 
   3   9  -1      310.36      348.23      3.15 o 
   4   9  -1      158.27      157.62      2.05 o 
   5   9  -1      101.46       99.53      2.73 o 
   6   9  -1        6.85        4.92      0.48 o 
   7   9  -1       80.41       81.15      1.58 o 
   8   9  -1       54.85       57.49      1.37 o 
   9   9  -1       10.04       10.68      0.72 o 
  10   9  -1        1.67        1.86      0.51 o 
   1  10  -1       99.52       89.00      1.51 o 
   2  10  -1       73.74       79.92      4.11 o 
   3  10  -1       55.34       48.25      1.35 o 
   4  10  -1       54.98       52.58      1.21 o 
   5  10  -1        6.18        6.12      0.54 o 
   6  10  -1       22.17       20.05      0.86 o 
   7  10  -1       23.83       28.08      0.98 o 
   8  10  -1       11.52       12.93      0.79 o 
   9  10  -1       18.08       22.47      1.39 o 
   0  11  -1       54.45       53.94      2.43 o 
   1  11  -1       64.08       56.31      1.46 o 
   2  11  -1       11.67       10.08      0.76 o 
   3  11  -1      109.60      101.19      3.45 o 
   4  11  -1       12.37        9.25      0.77 o 
   5  11  -1       23.93       23.31      1.04 o 
   6  11  -1       58.59       65.77      1.76 o 
   7  11  -1       49.27       58.63      1.51 o 
   1  12  -1        9.35        7.55      0.85 o 
   2  12  -1       31.31       31.69      1.44 o 
   3  12  -1       18.92       19.29      1.04 o 
   4  12  -1        6.24        6.43      0.69 o 
   5  12  -1        4.39        4.65      0.80 o 
   2   0   0     2391.09     2307.51     19.02 o 
   4   0   0       10.70        7.92      0.31 o 
   6   0   0       77.63       65.41      2.14 o 
   8   0   0      191.56      187.50      2.64 o 
  10   0   0        6.35        8.65      0.71 o 
  12   0   0        0.27       -0.11      0.34 o 
  14   0   0        1.52        4.83      0.68 o 
   1   1   0     1056.52     1062.07      6.52 o 
   2   1   0        2.35        0.47      0.24 o 
   3   1   0     8429.11     7916.49     31.22 o 
   4   1   0     1236.44     1188.65      4.92 o 
   5   1   0      210.08      218.40      1.36 o 
   6   1   0      447.48      469.12      2.46 o 
   7   1   0       71.88       62.51      0.75 o 
   8   1   0       18.45       16.96      0.43 o 
   9   1   0      129.83      153.19      1.55 o 
  10   1   0      596.68      612.47      3.85 o 
  11   1   0       93.85       88.36      1.44 o 
  12   1   0       18.69       16.10      0.74 o 
  13   1   0      107.27       98.32      1.87 o 
  14   1   0        4.83        4.81      0.48 o 
  15   1   0       14.24       10.69      0.83 o 
   0   2   0     2567.76     2436.58     29.91 o 
   1   2   0        6.84        4.08      0.14 o 
   2   2   0       13.44        8.52      0.28 o 
   3   2   0      149.20      164.49      1.27 o 
   4   2   0     1952.25     2127.42     10.34 o 
   5   2   0      335.68      329.78      4.26 o 
   6   2   0     2709.97     3030.11     13.82 o 
   7   2   0        1.01        0.08      0.13 o 
   8   2   0       43.60       40.95      0.74 o 
   9   2   0        5.34        5.49      0.36 o 
  10   2   0     1108.25     1077.98      6.36 o 
  11   2   0      551.38      568.57      3.82 o 
  12   2   0        7.60        2.55      0.36 o 
  13   2   0       62.99       63.59      1.56 o 
  14   2   0       46.07       46.76      1.40 o 
  15   2   0        6.10        8.84      1.40 o 
   1   3   0      701.01      718.97      3.13 o 
   2   3   0      298.56      280.19      2.11 o 
   3   3   0     1440.14     1375.88      6.21 o 
   4   3   0       18.08       11.01      0.32 o 
   5   3   0       50.82       51.29      1.21 o 
   6   3   0      928.18     1037.54      5.20 o 
   7   3   0       77.08       85.00      1.04 o 
   8   3   0        4.79        3.75      0.30 o 
   9   3   0       17.05       22.20      0.75 o 
  10   3   0      423.18      451.15      5.01 o 
  11   3   0      341.43      311.43      3.01 o 
  12   3   0       76.63       65.57      1.35 o 
  13   3   0        0.38        0.14      0.30 o 
  14   3   0       36.30       33.14      1.51 o 
   0   4   0     5405.80     5285.32     29.17 o 
   1   4   0        8.35       11.07      0.64 o 
   2   4   0      371.64      431.44      2.45 o 
   3   4   0      155.05      117.79      1.05 o 
   4   4   0      476.06      494.14      2.82 o 
   5   4   0      401.96      421.33      2.60 o 
   6   4   0      323.82      301.21      2.15 o 
   7   4   0        6.07        3.97      0.30 o 
   8   4   0       55.71       44.76      0.82 o 
   9   4   0        2.35        3.14      0.31 o 
  10   4   0       29.87       40.74      1.01 o 
  11   4   0        0.52        0.08      0.25 o 
  12   4   0       37.82       32.53      0.98 o 
  13   4   0       53.33       48.37      1.46 o 
  14   4   0       37.77       39.56      1.67 o 
   1   5   0       20.46       23.14      0.43 o 
   2   5   0      559.48      625.40      3.14 o 
   3   5   0       39.02       36.21      0.60 o 
   4   5   0       26.72       14.05      0.84 o 
   5   5   0      133.44      131.31      2.37 o 
   6   5   0       18.03       16.53      0.54 o 
   7   5   0       11.27        9.30      0.43 o 
   8   5   0       91.61       99.09      1.51 o 
   9   5   0       56.83       53.16      1.15 o 
  10   5   0        0.58        0.69      0.29 o 
  11   5   0        0.31        0.49      0.28 o 
  12   5   0        1.25        2.08      0.37 o 
  13   5   0       11.92       10.47      0.83 o 
   0   6   0        3.25        0.27      0.42 o 
   1   6   0       71.51       49.02      0.66 o 
   2   6   0       27.19       39.66      0.68 o 
   3   6   0       14.83        9.44      0.37 o 
   4   6   0      162.17      158.74      1.47 o 
   5   6   0      559.68      500.43      3.16 o 
   6   6   0     1188.36     1203.12      7.11 o 
   7   6   0      112.32      104.91      1.56 o 
   8   6   0        5.10        2.61      0.37 o 
   9   6   0        0.93        0.51      0.27 o 
  10   6   0      191.24      188.17      2.54 o 
  11   6   0       61.81       56.55      1.32 o 
  12   6   0        2.61        3.81      0.53 o 
  13   6   0        0.65        1.24      0.38 o 
   1   7   0        0.81        0.54      0.21 o 
   2   7   0       78.81       74.99      0.94 o 
   3   7   0       42.62       44.44      0.87 o 
   4   7   0       25.13       22.46      0.69 o 
   5   7   0      426.65      409.44      3.35 o 
   6   7   0      914.34      908.08      5.90 o 
   7   7   0      147.01      149.81      2.22 o 
   8   7   0       16.30       11.76      0.65 o 
   9   7   0       53.64       60.10      1.51 o 
  10   7   0       79.79       64.88      1.41 o 
  11   7   0      108.86      102.33      2.21 o 
  12   7   0        4.02        4.08      0.55 o 
   0   8   0        1.73        2.15      0.40 o 
   1   8   0        5.04        3.60      0.43 o 
   2   8   0        0.00        0.42      0.20 o 
   3   8   0        0.00       -0.20      0.20 o 
   4   8   0      648.15      668.34      4.72 o 
   5   8   0      148.81      152.86      1.96 o 
   6   8   0       95.01       89.16      1.52 o 
   7   8   0       35.60       33.30      0.96 o 
   8   8   0       19.39       16.62      0.76 o 
   9   8   0       17.66       18.26      0.82 o 
  10   8   0        0.01        0.07      0.29 o 
  11   8   0        8.43       15.01      1.00 o 
   1   9   0        3.69        2.07      0.29 o 
   2   9   0       10.50        6.64      0.49 o 
   3   9   0       13.03       13.60      0.71 o 
   4   9   0      391.07      409.26      3.54 o 
   5   9   0      567.37      601.51      4.64 o 
   6   9   0       40.92       40.64      1.07 o 
   7   9   0       11.59        7.83      0.60 o 
   8   9   0        1.06        1.63      0.38 o 
   9   9   0       55.17       51.56      1.57 o 
  10   9   0        2.31        3.06      0.51 o 
   0  10   0       83.04       71.45      1.88 o 
   1  10   0       53.06       49.65      1.24 o 
   2  10   0       94.29       80.54      1.56 o 
   3  10   0       10.12       12.82      0.67 o 
   4  10   0       19.15       18.68      0.76 o 
   5  10   0       19.21       15.37      0.75 o 
   6  10   0        0.38        0.35      0.26 o 
   7  10   0        1.35        1.28      0.38 o 
   8  10   0       68.11       68.18      1.82 o 
   9  10   0        3.00        3.10      0.52 o 
   1  11   0       64.48       58.08      2.07 o 
   2  11   0        0.57        0.94      0.40 o 
   3  11   0       19.55       17.01      0.93 o 
   4  11   0        1.82        1.80      0.36 o 
   5  11   0        0.02        0.01      0.27 o 
   6  11   0        1.91        2.98      0.43 o 
   7  11   0        0.23        0.11      0.35 o 
   0  12   0       12.10        9.93      1.38 o 
   1  12   0       14.16       15.81      1.13 o 
   2  12   0        0.25        0.48      0.30 o 
   3  12   0        7.98        8.16      0.89 o 
   4  12   0        5.15        4.30      0.58 o 
   5  12   0        2.44        1.68      0.43 o 
   2   0   1      600.27      587.82      5.18 o 
   4   0   1       41.40       43.26      0.65 o 
   6   0   1      142.71      141.54      1.53 o 
   8   0   1       73.52       68.37      1.22 o 
  10   0   1      118.28      122.81      1.85 o 
  12   0   1       70.24       67.05      1.81 o 
  14   0   1        3.09        3.46      0.79 o 
   0   1   1     2753.60     2499.00     45.99 o 
   1   1   1     6850.38     6385.18     30.64 o 
   2   1   1      124.02      114.84      0.64 o 
   3   1   1      138.76      113.83      1.04 o 
   4   1   1      732.59      707.65      2.91 o 
   5   1   1     1876.28     1965.70      6.82 o 
   6   1   1      515.98      536.46      2.49 o 
   7   1   1        2.57        5.69      0.63 o 
   8   1   1       65.14       58.71      0.66 o 
   9   1   1       12.16        9.61      0.41 o 
  10   1   1       95.20       80.69      1.04 o 
  11   1   1      206.89      197.05      1.95 o 
  12   1   1       77.73       76.96      1.23 o 
  13   1   1       14.84       12.85      0.94 o 
  14   1   1        0.31        0.23      0.49 o 
  15   1   1      150.25      177.06      5.07 o 
   1   2   1     1708.24     1581.46      8.82 o 
   2   2   1     2772.05     2818.70     10.79 o 
   3   2   1      691.67      708.37      5.25 o 
   4   2   1     1070.45     1038.11      4.45 o 
   5   2   1     2173.61     2333.64      9.31 o 
   6   2   1      468.95      505.94      2.89 o 
   7   2   1       18.59       19.95      0.44 o 
   8   2   1       10.08        7.25      0.32 o 
   9   2   1      195.10      176.61      1.96 o 
  10   2   1       56.87       49.69      0.83 o 
  11   2   1       97.61      102.15      1.25 o 
  12   2   1      547.13      555.18      4.29 o 
  13   2   1       11.83       12.97      0.82 o 
  14   2   1       10.82       10.13      0.97 o 
   0   3   1     3929.59     4086.55     22.59 o 
   1   3   1      179.77      153.89      1.29 o 
   2   3   1     1006.84     1011.74      5.78 o 
   3   3   1       88.87       86.01      1.70 o 
   4   3   1       34.00       33.09      0.73 o 
   5   3   1       78.68       69.70      0.84 o 
   6   3   1      481.69      517.99      3.19 o 
   7   3   1       44.93       46.42      0.97 o 
   8   3   1       16.87       22.00      1.38 o 
   9   3   1       31.48       29.95      0.62 o 
  10   3   1      128.52      129.73      1.53 o 
  11   3   1      222.12      189.53      2.73 o 
  12   3   1       59.42       53.78      1.27 o 
  13   3   1       18.19       19.14      1.15 o 
  14   3   1        3.04        4.28      0.67 o 
   1   4   1     2117.86     2154.08     10.58 o 
   2   4   1      243.94      248.09      1.97 o 
   3   4   1      329.38      355.16      2.20 o 
   4   4   1      246.72      266.63      1.88 o 
   5   4   1      294.72      347.45      2.30 o 
   6   4   1      739.47      827.60      4.44 o 
   7   4   1      142.49      138.56      1.41 o 
   8   4   1       38.66       43.87      0.81 o 
   9   4   1      121.98      113.34      1.39 o 
  10   4   1       19.20       18.27      1.09 o 
  11   4   1       42.82       36.78      1.18 o 
  12   4   1       32.61       31.82      1.15 o 
  13   4   1       34.56       41.33      1.33 o 
  14   4   1        7.34        7.61      0.90 o 
   0   5   1     1351.94     1447.17      8.75 o 
   1   5   1     2519.68     2819.00     12.21 o 
   2   5   1     1171.70     1262.20      8.80 o 
   3   5   1       16.21       16.28      0.42 o 
   4   5   1      185.50      197.70      1.63 o 
   5   5   1      104.96      114.03      1.22 o 
   6   5   1      564.80      599.73      3.60 o 
   7   5   1       19.40       19.58      0.56 o 
   8   5   1       90.36       90.65      1.22 o 
   9   5   1       53.05       52.49      1.20 o 
  10   5   1       23.97       21.43      0.93 o 
  11   5   1       18.70       15.60      0.89 o 
  12   5   1       11.77       11.06      0.82 o 
  13   5   1        8.73        9.26      0.79 o 
   1   6   1      426.70      458.14      2.61 o 
   2   6   1       13.56       14.46      0.60 o 
   3   6   1      261.33      272.66      2.05 o 
   4   6   1       51.98       57.80      0.87 o 
   5   6   1       87.48       76.77      1.05 o 
   6   6   1      223.85      217.16      2.09 o 
   7   6   1      434.40      445.35      4.35 o 
   8   6   1       52.30       47.02      1.07 o 
   9   6   1      103.35      101.14      1.99 o 
  10   6   1       77.61       73.92      1.76 o 
  11   6   1        4.31        3.11      0.53 o 
  12   6   1       13.03       11.95      0.89 o 
  13   6   1        8.70        9.83      0.82 o 
   0   7   1      202.53      187.07      2.19 o 
   1   7   1       32.07       31.71      0.61 o 
   2   7   1       24.47       24.00      0.58 o 
   3   7   1       60.32       61.43      0.93 o 
   4   7   1        8.42        7.91      0.41 o 
   5   7   1      236.98      236.46      2.06 o 
   6   7   1       69.34       74.63      1.75 o 
   7   7   1      763.80      799.80      8.09 o 
   8   7   1      128.44      130.30      2.27 o 
   9   7   1      399.08      392.81      4.36 o 
  10   7   1      170.74      169.78      3.21 o 
  11   7   1       15.89       18.33      1.04 o 
  12   7   1        0.57        0.39      0.32 o 
   1   8   1       32.43       28.17      0.62 o 
   2   8   1       98.34      100.59      1.44 o 
   3   8   1      535.89      563.49      3.63 o 
   4   8   1       48.06       43.12      1.01 o 
   5   8   1      208.35      190.48      2.20 o 
   6   8   1      138.91      139.54      1.93 o 
   7   8   1       47.04       46.26      1.36 o 
   8   8   1       11.07       11.26      0.82 o 
   9   8   1       55.99       53.52      1.56 o 
  10   8   1       53.89       51.09      1.57 o 
  11   8   1       83.33      100.73      2.26 o 
   0   9   1        3.47        3.05      0.42 o 
   1   9   1       69.78       66.89      1.36 o 
   2   9   1       17.13       18.60      0.79 o 
   3   9   1      310.04      351.43      3.17 o 
   4   9   1      158.31      156.04      2.26 o 
   5   9   1      101.20       97.74      1.62 o 
   6   9   1        6.84        5.19      0.59 o 
   7   9   1       80.42       82.43      1.93 o 
   8   9   1       54.88       56.20      1.61 o 
   9   9   1       10.08       10.05      0.84 o 
  10   9   1        1.69        2.70      0.47 o 
   1  10   1       99.56       90.64      1.77 o 
   2  10   1       73.79       80.02      1.44 o 
   3  10   1       55.28       47.47      1.13 o 
   4  10   1       54.93       49.09      1.17 o 
   5  10   1        6.15        5.31      0.62 o 
   6  10   1       22.12       18.59      1.01 o 
   7  10   1       23.80       26.97      1.26 o 
   8  10   1       11.55       12.01      0.91 o 
   9  10   1       18.02       21.40      1.14 o 
   0  11   1       54.54       58.08      2.65 o 
   1  11   1       63.86       53.80      1.80 o 
   2  11   1       11.69       11.68      0.67 o 
   3  11   1      109.61      101.06      2.37 o 
   4  11   1       12.36       11.22      0.84 o 
   5  11   1       23.95       23.84      1.08 o 
   6  11   1       58.59       66.92      2.21 o 
   7  11   1       49.28       60.16      2.11 o 
   1  12   1        9.34        8.50      1.17 o 
   2  12   1       31.30       27.68      1.09 o 
   3  12   1       18.93       21.41      1.31 o 
   4  12   1        6.25        6.38      0.88 o 
   5  12   1        4.41        5.27      0.64 o 
   2   0   2      461.65      436.53      2.78 o 
   4   0   2      833.04      821.78      5.01 o 
   6   0   2      201.49      187.35      2.86 o 
   8   0   2       19.02       12.94      0.54 o 
  10   0   2       75.78       84.63      1.94 o 
  12   0   2       33.31       33.13      1.41 o 
   1   1   2     5766.75     5688.90     24.34 o 
   2   1   2     1200.17     1285.47      5.64 o 
   3   1   2      262.89      260.09      1.35 o 
   4   1   2      635.00      676.23      3.53 o 
   5   1   2      374.88      360.71      1.94 o 
   6   1   2      205.72      216.07      1.41 o 
   7   1   2       92.34      100.24      0.91 o 
   8   1   2        1.29        1.88      0.18 o 
   9   1   2       45.71       38.32      0.63 o 
  10   1   2      300.51      307.45      2.05 o 
  11   1   2       83.53       86.38      1.28 o 
  12   1   2      215.69      218.45      2.50 o 
  13   1   2       12.52       12.25      1.00 o 
  14   1   2        8.61        7.93      0.88 o 
   0   2   2      978.02      930.29      6.68 o 
   1   2   2      819.50      895.56      4.57 o 
   2   2   2     1076.81     1018.63      4.66 o 
   3   2   2      338.71      283.87      1.78 o 
   4   2   2       62.44       51.44      0.68 o 
   5   2   2      188.44      172.45      1.18 o 
   6   2   2      336.02      376.35      1.99 o 
   7   2   2       48.59       44.55      0.60 o 
   8   2   2       11.33        7.15      0.30 o 
   9   2   2       41.60       40.09      0.65 o 
  10   2   2      667.20      697.63      4.36 o 
  11   2   2      262.73      274.85      2.74 o 
  12   2   2       71.95       66.36      1.53 o 
  13   2   2       18.66       17.91      0.95 o 
  14   2   2        9.21        9.30      0.95 o 
   1   3   2     1089.21     1078.59      5.58 o 
   2   3   2      647.80      620.91      3.11 o 
   3   3   2       29.00       29.69      0.78 o 
   4   3   2      323.79      293.25      1.75 o 
   5   3   2      172.73      169.11      1.72 o 
   6   3   2     1000.01     1033.45      4.34 o 
   7   3   2       47.85       48.82      0.64 o 
   8   3   2       18.80       17.10      0.48 o 
   9   3   2       85.79       88.15      1.38 o 
  10   3   2      104.55      114.17      1.96 o 
  11   3   2      146.89      130.43      1.85 o 
  12   3   2       81.42       79.22      1.48 o 
  13   3   2       11.94        9.60      0.74 o 
  14   3   2       25.12       26.02      1.95 o 
   0   4   2      855.07      929.78      7.25 o 
   1   4   2      745.27      761.43      5.06 o 
   2   4   2      835.75      906.61      5.85 o 
   3   4   2      200.13      182.56      3.06 o 
   4   4   2      579.23      637.63      3.49 o 
   5   4   2      101.70       91.25      1.03 o 
   6   4   2      125.11      120.72      1.56 o 
   7   4   2       33.53       26.93      1.24 o 
   8   4   2       28.90       31.11      0.93 o 
   9   4   2       64.95       66.00      1.62 o 
  10   4   2       26.77       19.29      0.73 o 
  11   4   2       37.70       31.74      0.96 o 
  12   4   2        2.38        1.63      0.40 o 
  13   4   2       27.93       26.06      1.65 o 
  14   4   2        4.59        5.03      0.73 o 
   1   5   2        7.41        9.83      0.48 o 
   2   5   2      130.69      135.53      2.06 o 
   3   5   2       80.96       84.15      0.99 o 
   4   5   2       15.52       16.49      0.45 o 
   5   5   2       14.73       12.27      0.43 o 
   6   5   2       36.50       31.27      0.71 o 
   7   5   2      398.94      384.42      3.21 o 
   8   5   2       17.73       20.60      0.71 o 
   9   5   2      113.25      101.14      1.82 o 
  10   5   2      140.09      132.32      1.90 o 
  11   5   2       24.47       22.67      0.98 o 
  12   5   2       20.02       21.21      1.24 o 
  13   5   2       21.63       22.83      1.04 o 
   0   6   2      759.14      754.57      6.61 o 
   1   6   2       92.68       90.48      1.95 o 
   2   6   2      214.89      228.15      2.14 o 
   3   6   2      234.52      235.02      1.90 o 
   4   6   2       84.77       75.05      1.02 o 
   5   6   2      432.13      432.94      3.35 o 
   6   6   2      834.06      854.87      7.49 o 
   7   6   2       81.39       78.70      1.36 o 
   8   6   2      256.93      243.63      2.57 o 
   9   6   2       18.98       19.99      0.78 o 
  10   6   2      273.91      267.29      3.48 o 
  11   6   2       44.75       40.78      1.98 o 
  12   6   2        4.49        4.64      0.59 o 
  13   6   2       22.52       22.74      1.24 o 
   1   7   2        4.54        4.72      0.52 o 
   2   7   2      176.88      179.89      2.93 o 
   3   7   2      228.65      243.33      2.05 o 
   4   7   2      120.53      107.45      2.29 o 
   5   7   2       36.62       31.88      0.76 o 
   6   7   2      763.21      780.67      7.29 o 
   7   7   2      153.22      149.64      1.97 o 
   8   7   2       41.36       40.85      1.28 o 
   9   7   2        3.56        3.85      0.55 o 
  10   7   2       85.55       80.16      1.89 o 
  11   7   2       52.78       57.64      1.65 o 
  12   7   2       46.55       58.03      1.70 o 
   0   8   2      263.46      290.83      3.78 o 
   1   8   2      123.92      117.59      1.85 o 
   2   8   2      100.30       91.93      1.44 o 
   3   8   2       48.11       44.55      0.90 o 
   4   8   2      625.78      621.01      3.98 o 
   5   8   2       25.92       27.55      0.86 o 
   6   8   2      230.74      234.58      3.13 o 
   7   8   2      201.04      198.13      2.91 o 
   8   8   2      140.10      131.65      2.40 o 
   9   8   2      132.51      140.62      2.55 o 
  10   8   2       25.19       17.31      1.02 o 
  11   8   2        3.95        3.95      0.67 o 
   1   9   2        1.83        2.70      0.42 o 
   2   9   2      141.81      121.85      1.52 o 
   3   9   2      147.74      157.56      1.76 o 
   4   9   2      451.15      478.49      6.28 o 
   5   9   2      123.26      132.57      2.32 o 
   6   9   2       22.52       20.34      0.97 o 
   7   9   2       98.42      101.94      2.13 o 
   8   9   2        1.03        1.10      0.39 o 
   9   9   2       30.96       29.53      1.21 o 
  10   9   2       12.65       10.02      0.85 o 
   0  10   2      156.72      146.88      3.89 o 
   1  10   2        6.94        5.38      0.56 o 
   2  10   2       35.71       27.15      0.98 o 
   3  10   2      135.29      128.37      2.28 o 
   4  10   2       33.22       33.08      2.43 o 
   5  10   2       21.82       22.14      1.01 o 
   6  10   2       30.81       32.97      1.26 o 
   7  10   2       72.66       67.78      1.82 o 
   8  10   2        0.60        1.24      0.39 o 
   9  10   2        6.28        5.77      0.69 o 
   1  11   2       39.54       35.93      1.53 o 
   2  11   2        9.76       11.09      1.33 o 
   3  11   2       50.22       51.06      2.45 o 
   4  11   2       10.27        8.05      0.76 o 
   5  11   2        7.02        6.24      0.69 o 
   6  11   2       16.14       19.56      1.09 o 
   7  11   2       63.77       65.63      1.84 o 
   1  12   2       19.54       22.30      1.93 o 
   2  12   2        1.33        2.95      0.88 o 
   3  12   2      112.66      127.92      2.99 o 
   4  12   2       63.04       66.36      2.18 o 
   2   0   3      959.22      991.63      7.35 o 
   4   0   3      492.04      541.73      4.20 o 
   6   0   3     1082.70     1087.55      6.73 o 
   8   0   3        1.27        0.14      0.20 o 
  10   0   3      487.90      487.35      6.96 o 
  12   0   3      141.83      156.45      4.45 o 
  14   0   3        9.71       15.49      1.74 o 
   0   1   3    14998.71    14762.33     98.16 o 
   1   1   3     2061.45     2330.03     11.17 o 
   2   1   3      420.29      494.09      2.57 o 
   3   1   3      775.89      826.19      3.97 o 
   4   1   3      722.12      744.78      3.32 o 
   5   1   3      220.53      204.57      1.40 o 
   6   1   3      309.20      311.04      1.85 o 
   7   1   3      291.35      306.69      2.16 o 
   8   1   3       34.79       29.23      1.09 o 
   9   1   3      850.02      855.38      5.66 o 
  10   1   3      168.53      169.14      2.41 o 
  11   1   3      195.22      183.84      2.64 o 
  12   1   3       27.89       28.15      1.15 o 
  13   1   3       45.39       50.47      2.02 o 
  14   1   3       22.12       25.69      1.40 o 
   1   2   3     1320.92     1291.91      6.53 o 
   2   2   3      394.83      401.52      2.36 o 
   3   2   3      214.92      217.65      1.66 o 
   4   2   3      371.65      337.57      2.06 o 
   5   2   3      824.50      906.06      4.12 o 
   6   2   3      339.20      350.57      2.01 o 
   7   2   3       38.55       46.45      0.76 o 
   8   2   3       10.96        9.62      0.55 o 
   9   2   3      103.27      108.34      1.87 o 
  10   2   3       32.54       32.44      0.89 o 
  11   2   3       81.90       84.61      1.77 o 
  12   2   3       59.66       59.35      1.64 o 
  13   2   3       34.31       28.60      1.37 o 
  14   2   3       22.06       24.13      3.26 o 
   0   3   3      592.05      644.38     10.12 o 
   1   3   3       24.38       27.92      0.44 o 
   2   3   3      129.46      120.27      0.96 o 
   3   3   3      187.48      190.97      3.04 o 
   4   3   3      313.67      326.64      2.02 o 
   5   3   3      306.06      314.55      2.04 o 
   6   3   3      599.74      667.88      4.33 o 
   7   3   3       80.43       84.81      1.27 o 
   8   3   3      229.88      228.66      2.30 o 
   9   3   3      252.39      244.99      2.57 o 
  10   3   3      394.13      395.96      3.45 o 
  11   3   3      191.23      183.44      3.30 o 
  12   3   3       30.58       27.97      1.59 o 
  13   3   3       13.05       13.76      1.09 o 
  14   3   3        8.03       10.70      1.03 o 
   1   4   3       25.73       23.97      0.55 o 
   2   4   3      658.15      680.21      6.74 o 
   3   4   3      203.22      205.03      1.58 o 
   4   4   3       50.06       59.13      0.75 o 
   5   4   3      202.45      208.72      2.31 o 
   6   4   3       44.85       40.79      0.87 o 
   7   4   3        4.86        4.64      0.71 o 
   8   4   3       23.28       20.78      0.73 o 
   9   4   3        3.40        1.86      0.37 o 
  10   4   3       91.62       90.95      1.77 o 
  11   4   3       31.61       28.15      1.27 o 
  12   4   3        7.77        7.56      0.67 o 
  13   4   3        0.71        1.14      0.48 o 
   0   5   3      767.34      739.87      9.38 o 
   1   5   3      257.66      274.89      2.70 o 
   2   5   3       64.88       62.19      1.17 o 
   3   5   3       87.34       86.57      2.18 o 
   4   5   3      378.24      385.45      3.46 o 
   5   5   3      228.36      249.75      2.69 o 
   6   5   3      498.56      498.38      5.14 o 
   7   5   3      131.93      117.92      1.66 o 
   8   5   3       98.10       97.49      2.09 o 
   9   5   3       44.80       42.34      1.06 o 
  10   5   3       16.59       19.46      0.77 o 
  11   5   3       40.23       38.29      1.08 o 
  12   5   3        4.80        6.77      0.66 o 
  13   5   3        9.38        9.37      1.19 o 
   1   6   3       66.45       71.30      1.33 o 
   2   6   3       85.41       85.49      1.47 o 
   3   6   3       63.85       61.54      0.98 o 
   4   6   3       11.61       14.05      0.68 o 
   5   6   3      157.85      151.00      2.12 o 
   6   6   3      211.49      199.52      2.56 o 
   7   6   3       81.53       82.20      1.43 o 
   8   6   3       74.68       68.12      1.34 o 
   9   6   3       86.69       78.77      1.48 o 
  10   6   3       19.24       15.50      0.98 o 
  11   6   3       83.19       85.33      1.96 o 
  12   6   3        5.93        6.45      0.84 o 
   0   7   3      143.91      135.25      3.45 o 
   1   7   3        1.33        1.35      0.34 o 
   2   7   3       14.81       11.23      0.64 o 
   3   7   3       47.91       41.27      1.09 o 
   4   7   3      165.43      169.71      2.31 o 
   5   7   3      356.70      357.53      4.28 o 
   6   7   3       49.10       41.70      1.04 o 
   7   7   3      163.89      172.13      2.20 o 
   8   7   3      127.13      140.27      2.03 o 
   9   7   3      118.34      116.05      3.49 o 
  10   7   3       50.93       48.03      1.47 o 
  11   7   3       26.97       34.34      1.28 o 
   1   8   3       20.06       18.84      0.81 o 
   2   8   3       40.33       43.29      1.18 o 
   3   8   3      213.82      213.08      4.16 o 
   4   8   3      229.78      244.67      4.71 o 
   5   8   3       81.00       81.36      1.66 o 
   6   8   3      138.19      142.49      3.42 o 
   7   8   3       36.91       34.58      1.01 o 
   8   8   3        4.28        4.44      0.57 o 
   9   8   3       53.70       54.46      1.61 o 
  10   8   3       31.53       30.84      1.23 o 
  11   8   3       18.66       22.04      1.12 o 
   0   9   3       19.42       13.87      1.34 o 
   1   9   3       48.50       42.24      1.21 o 
   2   9   3       25.55       22.91      0.91 o 
   3   9   3       53.97       63.18      1.49 o 
   4   9   3       97.66       95.08      2.10 o 
   5   9   3       25.36       21.85      1.00 o 
   6   9   3       14.44       12.34      1.03 o 
   7   9   3       37.06       37.40      1.59 o 
   8   9   3       10.11        9.85      1.09 o 
   9   9   3        4.09        4.63      0.59 o 
   1  10   3       23.85       21.80      0.94 o 
   2  10   3       27.07       32.42      1.12 o 
   3  10   3       27.49       25.34      1.01 o 
   4  10   3       49.18       48.17      1.73 o 
   5  10   3      100.16      105.54      3.51 o 
   6  10   3       49.62       49.79      4.68 o 
   7  10   3       14.06       17.76      1.25 o 
   8  10   3       21.41       25.42      1.40 o 
   0  11   3       58.49       70.14      2.88 o 
   1  11   3       30.38       30.05      1.38 o 
   2  11   3       15.73       16.46      1.18 o 
   3  11   3        2.74        2.40      0.56 o 
   4  11   3        4.45        4.00      0.82 o 
   5  11   3        0.01       -0.40      0.40 o 
   6  11   3        0.10        0.07      0.38 o 
   1  12   3       16.26       15.46      1.64 o 
   2  12   3        3.06        5.48      0.82 o 
   3  12   3       11.81       12.27      1.14 o 
   0   0   4     1059.46     1082.04     11.56 o 
   2   0   4      687.07      710.84     17.54 o 
   4   0   4      909.42      969.43      5.94 o 
   6   0   4      859.10      912.43      7.67 o 
   8   0   4      273.42      265.11      3.51 o 
  10   0   4      919.63      994.89     13.30 o 
  12   0   4       95.58      104.97      3.77 o 
  14   0   4      143.49      180.00      5.36 o 
   1   1   4      614.08      691.40      4.03 o 
   2   1   4      962.52     1075.55      5.81 o 
   3   1   4      148.07      151.33      1.24 o 
   4   1   4      131.49      148.20      1.36 o 
   5   1   4      390.74      414.06      3.59 o 
   6   1   4       66.67       59.69      0.83 o 
   7   1   4      558.15      581.30      3.46 o 
   8   1   4       11.17       12.97      0.86 o 
   9   1   4      254.91      267.59      3.10 o 
  10   1   4       40.48       41.26      1.22 o 
  11   1   4       48.08       49.31      2.21 o 
  12   1   4      153.61      154.33      4.17 o 
  13   1   4        8.55        9.06      1.00 o 
  14   1   4       13.30       11.24      1.15 o 
   0   2   4     1040.27     1033.53      7.89 o 
   1   2   4      597.74      645.43      3.82 o 
   2   2   4      132.27      143.85      1.36 o 
   3   2   4      145.90      158.32      1.75 o 
   4   2   4      547.27      576.23      3.17 o 
   5   2   4       65.06       72.36      0.87 o 
   6   2   4       46.14       45.32      0.87 o 
   7   2   4        7.06        5.82      0.40 o 
   8   2   4      227.50      215.64      2.23 o 
   9   2   4        2.13        1.46      0.36 o 
  10   2   4      253.74      259.40      3.23 o 
  11   2   4       25.28       21.63      1.32 o 
  12   2   4       42.36       39.81      1.32 o 
  13   2   4        0.85        0.52      0.45 o 
   1   3   4      543.68      569.64      3.49 o 
   2   3   4       35.16       29.93      0.52 o 
   3   3   4      103.25      105.13      1.09 o 
   4   3   4      824.08      863.50      5.14 o 
   5   3   4      115.28       97.33      1.92 o 
   6   3   4      168.81      177.58      2.89 o 
   7   3   4      137.01      148.62      1.77 o 
   8   3   4       12.38        9.58      0.93 o 
   9   3   4      108.71      113.38      1.66 o 
  10   3   4       62.32       63.06      1.54 o 
  11   3   4       96.82       89.65      1.92 o 
  12   3   4      119.28      136.88      2.49 o 
  13   3   4        5.43        8.16      1.17 o 
   0   4   4      570.70      598.94      6.19 o 
   1   4   4     1263.62     1346.16      7.05 o 
   2   4   4      281.74      273.86      2.28 o 
   3   4   4      176.00      185.51      1.84 o 
   4   4   4       50.46       55.84      0.99 o 
   5   4   4       31.72       26.19      1.05 o 
   6   4   4      134.23      132.20      1.65 o 
   7   4   4       57.17       51.23      1.48 o 
   8   4   4       33.72       31.97      0.88 o 
   9   4   4       10.42       12.26      0.76 o 
  10   4   4      191.99      189.14      2.35 o 
  11   4   4       23.41       22.09      1.24 o 
  12   4   4        1.43        0.70      0.44 o 
  13   4   4        6.17        7.37      1.74 o 
   1   5   4       49.99       42.93      0.95 o 
   2   5   4       60.67       50.87      0.95 o 
   3   5   4       63.71       54.29      2.11 o 
   4   5   4       55.40       56.82      1.04 o 
   5   5   4        3.22        3.23      0.35 o 
   6   5   4      181.59      180.41      2.58 o 
   7   5   4      198.89      186.30      2.17 o 
   8   5   4       50.59       52.88      1.32 o 
   9   5   4       94.22       97.46      1.86 o 
  10   5   4       27.80       27.63      1.04 o 
  11   5   4        1.79        0.97      0.45 o 
  12   5   4       17.95       12.51      1.09 o 
   0   6   4      148.96      150.88      3.71 o 
   1   6   4      118.24      112.11      2.24 o 
   2   6   4       59.29       65.16      1.36 o 
   3   6   4       56.84       57.62      1.29 o 
   4   6   4       70.85       71.20      1.45 o 
   5   6   4       74.08       64.51      1.40 o 
   6   6   4      128.21      130.53      2.07 o 
   7   6   4      267.01      282.37      4.98 o 
   8   6   4      141.19      136.54      2.24 o 
   9   6   4      159.77      157.50      2.97 o 
  10   6   4       46.45       41.27      1.30 o 
  11   6   4        7.75       10.55      0.80 o 
  12   6   4        6.79        4.55      1.05 o 
   1   7   4       77.05       76.78      1.94 o 
   2   7   4       24.48       22.83      0.88 o 
   3   7   4      316.38      322.88      3.45 o 
   4   7   4      129.02      123.21      2.02 o 
   5   7   4       78.85       82.00      1.71 o 
   6   7   4       32.51       32.70      1.07 o 
   7   7   4       29.34       26.53      1.64 o 
   8   7   4       23.34       22.72      0.96 o 
   9   7   4        1.51        2.00      0.63 o 
  10   7   4        1.94        2.96      0.62 o 
  11   7   4       20.67       21.35      1.30 o 
   0   8   4        4.02        5.48      1.02 o 
   1   8   4        0.41        0.73      0.45 o 
   2   8   4        8.57        7.11      0.63 o 
   3   8   4       99.72      102.52      1.90 o 
   4   8   4       81.77       79.04      1.68 o 
   5   8   4       88.81       88.71      1.80 o 
   6   8   4       24.43       22.49      0.99 o 
   7   8   4      222.31      226.81      3.09 o 
   8   8   4       28.27       25.89      1.05 o 
   9   8   4       36.99       35.45      1.57 o 
  10   8   4       41.56       36.35      1.63 o 
   1   9   4       51.62       51.10      1.72 o 
   2   9   4       58.67       51.50      1.40 o 
   3   9   4       17.17       18.58      1.18 o 
   4   9   4       19.16       21.53      0.95 o 
   5   9   4      136.68      142.19      3.87 o 
   6   9   4       59.83       57.41      1.54 o 
   7   9   4        2.75        1.89      1.29 o 
   8   9   4        3.30        5.59      0.81 o 
   9   9   4       24.83       20.86      1.38 o 
   0  10   4       17.86       16.77      1.62 o 
   1  10   4       51.22       50.37      2.02 o 
   2  10   4       26.52       22.27      1.34 o 
   3  10   4      141.78      147.14      2.51 o 
   4  10   4       55.84       57.46      2.17 o 
   5  10   4       13.55       16.23      1.20 o 
   6  10   4       36.31       43.43      2.42 o 
   7  10   4       37.56       39.70      1.73 o 
   1  11   4        3.74        5.39      0.77 o 
   2  11   4        1.79        2.12      0.68 o 
   3  11   4        6.68        5.88      0.64 o 
   4  11   4        6.38        6.60      1.89 o 
   5  11   4       38.50       42.48      4.01 o 
   2   0   5      157.62      161.45      2.65 o 
   4   0   5      473.76      440.15      4.47 o 
   6   0   5      183.41      175.71      2.64 o 
   8   0   5        9.28        7.58      1.10 o 
  10   0   5      291.60      297.19      6.36 o 
  12   0   5       70.94       63.83      3.02 o 
   0   1   5     2968.27     3171.34     21.66 o 
   1   1   5       30.53       31.20      0.68 o 
   2   1   5      159.77      173.62      1.68 o 
   3   1   5       65.55       68.74      1.01 o 
   4   1   5       28.00       23.46      0.78 o 
   5   1   5       13.28       12.38      0.49 o 
   6   1   5       27.26       22.63      0.80 o 
   7   1   5       13.16       15.11      0.91 o 
   8   1   5       42.87       38.96      1.13 o 
   9   1   5      143.86      154.12      2.35 o 
  10   1   5       44.44       44.72      1.66 o 
  11   1   5       69.33       67.50      2.12 o 
  12   1   5        3.51        3.01      1.05 o 
  13   1   5        0.04        0.06      0.44 o 
   1   2   5      270.34      279.40      2.24 o 
   2   2   5      823.83      883.97      6.63 o 
   3   2   5       22.74       19.67      0.56 o 
   4   2   5        6.51        9.91      0.53 o 
   5   2   5       19.49       21.35      0.60 o 
   6   2   5       89.53       94.76      2.21 o 
   7   2   5       10.63        8.23      0.61 o 
   8   2   5        9.62       11.09      0.71 o 
   9   2   5        4.88        4.17      0.51 o 
  10   2   5       20.04       21.15      0.94 o 
  11   2   5        2.83        2.02      0.53 o 
  12   2   5       19.18       22.22      2.88 o 
  13   2   5        0.95        1.06      0.52 o 
   0   3   5      146.34      126.15      1.93 o 
   1   3   5      190.45      202.55      1.82 o 
   2   3   5      319.10      316.26      3.01 o 
   3   3   5        5.12        5.81      0.47 o 
   4   3   5      254.51      259.88      3.76 o 
   5   3   5       20.38       18.12      0.60 o 
   6   3   5      146.67      145.95      1.75 o 
   7   3   5        2.58        1.45      0.36 o 
   8   3   5       31.08       32.58      1.16 o 
   9   3   5       21.42       19.81      0.91 o 
  10   3   5       58.82       54.55      1.96 o 
  11   3   5       74.68       81.40      1.89 o 
  12   3   5       30.19       34.33      1.27 o 
   1   4   5       59.53       61.75      1.18 o 
   2   4   5        2.56        2.08      0.32 o 
   3   4   5        2.56        2.63      0.30 o 
   4   4   5       32.46       31.10      0.87 o 
   5   4   5       69.13       75.77      1.24 o 
   6   4   5       33.94       30.53      1.61 o 
   7   4   5      104.05      112.73      1.64 o 
   8   4   5        9.53       10.45      0.74 o 
   9   4   5       50.55       52.60      1.44 o 
  10   4   5       43.88       46.30      1.68 o 
  11   4   5      147.46      147.31      2.63 o 
  12   4   5       38.75       40.54      1.41 o 
   0   5   5        2.76        2.74      0.78 o 
   1   5   5       30.79       28.72      1.54 o 
   2   5   5       26.72       27.76      0.85 o 
   3   5   5       32.52       30.33      0.87 o 
   4   5   5       33.73       36.05      0.88 o 
   5   5   5      346.32      350.61      3.05 o 
   6   5   5      348.78      374.11      3.25 o 
   7   5   5      174.45      160.09      2.85 o 
   8   5   5      360.36      365.42      3.70 o 
   9   5   5       68.04       67.31      1.65 o 
  10   5   5       58.41       62.90      2.03 o 
  11   5   5       36.80       37.08      2.02 o 
   1   6   5        0.28        0.17      0.39 o 
   2   6   5      306.73      316.96      4.27 o 
   3   6   5      191.98      194.65      2.57 o 
   4   6   5       60.10       54.63      1.86 o 
   5   6   5       41.04       44.21      1.21 o 
   6   6   5       43.69       36.38      1.13 o 
   7   6   5       49.69       57.09      2.31 o 
   8   6   5       32.38       31.40      1.10 o 
   9   6   5       15.30       14.65      1.12 o 
  10   6   5       16.58       17.98      1.23 o 
  11   6   5        1.33        2.67      0.60 o 
   0   7   5      261.62      263.04      5.62 o 
   1   7   5      222.91      206.03      5.47 o 
   2   7   5        8.68        7.88      0.83 o 
   3   7   5      191.96      206.04      2.78 o 
   4   7   5      218.61      218.51      2.88 o 
   5   7   5       19.43       20.35      1.35 o 
   6   7   5       18.26       16.11      0.85 o 
   7   7   5       26.56       25.57      1.07 o 
   8   7   5       11.35       12.90      0.84 o 
   9   7   5        7.21        6.92      0.87 o 
  10   7   5        2.54        3.06      0.80 o 
   1   8   5       18.87       17.47      1.14 o 
   2   8   5      150.96      139.64      2.90 o 
   3   8   5      145.92      144.90      2.39 o 
   4   8   5       37.40       40.04      1.25 o 
   5   8   5       69.07       72.33      1.92 o 
   6   8   5      168.58      178.97      2.75 o 
   7   8   5       33.13       31.92      1.16 o 
   8   8   5        3.53        4.36      0.55 o 
   9   8   5       28.82       28.54      1.16 o 
   0   9   5       50.62       48.77      2.50 o 
   1   9   5        2.06        1.20      0.52 o 
   2   9   5       55.97       51.60      2.43 o 
   3   9   5        9.38       11.05      0.80 o 
   4   9   5       23.14       21.03      0.98 o 
   5   9   5       44.93       44.47      1.38 o 
   6   9   5       56.50       58.02      1.60 o 
   7   9   5       74.80       73.94      1.82 o 
   8   9   5        3.42        2.38      0.46 o 
   1  10   5       10.91        9.28      0.97 o 
   2  10   5       25.75       28.26      1.42 o 
   3  10   5       66.39       68.13      2.17 o 
   4  10   5       38.92       43.30      1.41 o 
   5  10   5       96.48      114.12      2.89 o 
   6  10   5       40.25       39.83      1.37 o 
   0  11   5        6.56        7.27      1.28 o 
   1  11   5       29.21       31.51      2.16 o 
   2  11   5       21.32       24.78      3.08 o 
   3  11   5       54.82       65.43      2.19 o 
   0   0   6      218.84      213.39      4.05 o 
   2   0   6        4.86        3.54      0.48 o 
   4   0   6      169.71      159.44      2.51 o 
   6   0   6      396.38      378.57      6.68 o 
   8   0   6       29.18       28.66      1.83 o 
  10   0   6      324.86      358.97      7.39 o 
  12   0   6       46.57       51.30      2.79 o 
   1   1   6       17.75       14.73      0.55 o 
   2   1   6        4.17        4.60      0.48 o 
   3   1   6       11.73        9.89      0.48 o 
   4   1   6       13.09       11.35      0.51 o 
   5   1   6      140.19      137.57      2.03 o 
   6   1   6       23.51       26.09      0.92 o 
   7   1   6       32.09       30.24      0.99 o 
   8   1   6        8.86       10.06      0.90 o 
   9   1   6      103.72      100.80      2.52 o 
  10   1   6       24.64       23.58      1.30 o 
  11   1   6       61.47       64.44      2.16 o 
  12   1   6       45.54       49.37      1.96 o 
   0   2   6     2002.43     2107.81     15.33 o 
   1   2   6      825.76      895.83      5.38 o 
   2   2   6      196.03      242.28      2.19 o 
   3   2   6       19.57       24.17      0.96 o 
   4   2   6       55.01       52.12      1.22 o 
   5   2   6      183.44      200.98      3.72 o 
   6   2   6       16.11       17.16      0.77 o 
   7   2   6       25.91       20.62      0.86 o 
   8   2   6       28.01       27.59      1.28 o 
   9   2   6       40.44       44.74      2.22 o 
  10   2   6        1.59        1.92      0.54 o 
  11   2   6        9.60        9.74      1.02 o 
  12   2   6       34.28       36.00      1.69 o 
   1   3   6      158.39      165.36      2.50 o 
   2   3   6      120.98      122.50      1.84 o 
   3   3   6       19.84       18.46      0.75 o 
   4   3   6      189.11      196.09      2.52 o 
   5   3   6      140.28      141.77      2.15 o 
   6   3   6       37.01       37.72      1.16 o 
   7   3   6        1.85        1.76      0.37 o 
   8   3   6       10.27        9.30      1.41 o 
   9   3   6       15.95       15.85      0.91 o 
  10   3   6       17.92       16.44      0.96 o 
  11   3   6       71.32       80.39      2.42 o 
   0   4   6       40.65       36.16      1.91 o 
   1   4   6       13.12       12.01      2.03 o 
   2   4   6       95.50       92.46      1.71 o 
   3   4   6       45.58       36.54      1.04 o 
   4   4   6      101.39       93.52      1.71 o 
   5   4   6       50.60       41.95      1.18 o 
   6   4   6      254.60      248.51      3.08 o 
   7   4   6       27.35       24.17      0.97 o 
   8   4   6      104.18      113.64      2.14 o 
   9   4   6       13.37       14.08      0.89 o 
  10   4   6       92.44       92.55      2.06 o 
  11   4   6       37.48       37.47      1.35 o 
   1   5   6       31.20       30.04      1.27 o 
   2   5   6       44.73       39.87      3.86 o 
   3   5   6       75.09       73.17      1.50 o 
   4   5   6       94.59       92.87      1.74 o 
   5   5   6       30.80       32.55      0.89 o 
   6   5   6      132.18      133.91      2.43 o 
   7   5   6       19.30       17.84      0.88 o 
   8   5   6       57.86       55.87      1.52 o 
   9   5   6       12.42       15.31      0.93 o 
  10   5   6       15.43       12.79      0.91 o 
  11   5   6       52.80       53.29      2.02 o 
   0   6   6      298.49      297.07      6.12 o 
   1   6   6      222.35      207.81      4.12 o 
   2   6   6       81.94       80.71      2.12 o 
   3   6   6       19.29       17.85      1.11 o 
   4   6   6       59.26       59.76      3.72 o 
   5   6   6       37.49       43.23      1.06 o 
   6   6   6        1.42        2.07      0.35 o 
   7   6   6       16.88       17.18      0.91 o 
   8   6   6       28.45       33.41      1.21 o 
   9   6   6       32.49       33.71      1.53 o 
  10   6   6        1.48        1.27      0.44 o 
   1   7   6       26.73       25.37      1.31 o 
   2   7   6        5.90        4.96      0.74 o 
   3   7   6      175.46      175.16      4.69 o 
   4   7   6      180.18      197.45      3.58 o 
   5   7   6        7.23        7.96      0.70 o 
   6   7   6        1.11        1.10      0.35 o 
   7   7   6       47.94       49.80      1.44 o 
   8   7   6        4.76        6.02      0.82 o 
   9   7   6       11.28        9.09      1.01 o 
   0   8   6       72.17       68.18      2.96 o 
   1   8   6       42.94       39.45      1.63 o 
   2   8   6        0.45        1.72      0.56 o 
   3   8   6        8.88        9.93      1.01 o 
   4   8   6       16.50       14.97      1.16 o 
   5   8   6       83.64       89.21      1.96 o 
   6   8   6       36.64       34.35      1.22 o 
   7   8   6       82.28       87.35      2.39 o 
   8   8   6       14.39       16.13      1.25 o 
   1   9   6       17.89       18.87      1.29 o 
   2   9   6       46.62       41.80      1.70 o 
   3   9   6       30.14       30.78      1.52 o 
   4   9   6       26.37       25.99      1.46 o 
   5   9   6       32.45       38.42      1.33 o 
   6   9   6       89.37       94.67      2.12 o 
   0  10   6       40.50       43.05      2.55 o 
   1  10   6        3.03        2.13      0.59 o 
   2  10   6        8.84       11.30      2.39 o 
   3  10   6       24.23       24.33      1.40 o 
   4  10   6       31.69       34.74      1.65 o 
   2   0   7      545.47      554.99      5.64 o 
   4   0   7      329.82      343.44      4.20 o 
   6   0   7      147.05      169.70      4.39 o 
   8   0   7       14.83       10.48      1.36 o 
  10   0   7      140.60      160.05      4.89 o 
   0   1   7      221.94      220.04      3.11 o 
   1   1   7      508.13      528.77      3.84 o 
   2   1   7       41.50       43.48      0.94 o 
   3   1   7       18.62       18.50      0.89 o 
   4   1   7       27.97       28.34      1.05 o 
   5   1   7      134.10      113.42      1.93 o 
   6   1   7       60.60       65.27      2.92 o 
   7   1   7       65.93       56.24      1.79 o 
   8   1   7       13.19       13.03      1.04 o 
   9   1   7       68.53       74.53      2.24 o 
  10   1   7        7.63        6.47      0.86 o 
  11   1   7       62.13       62.00      2.22 o 
   1   2   7       18.76       16.54      1.56 o 
   2   2   7       87.85       94.91      1.69 o 
   3   2   7       17.63       18.12      0.78 o 
   4   2   7       97.73       89.92      1.70 o 
   5   2   7        0.29        0.95      0.30 o 
   6   2   7       25.23       23.85      0.93 o 
   7   2   7       23.41       20.47      0.89 o 
   8   2   7       39.69       37.83      1.55 o 
   9   2   7       19.62       17.65      1.24 o 
  10   2   7        8.74        6.58      0.86 o 
  11   2   7        0.03        0.66      0.43 o 
   0   3   7      139.58      154.77      4.02 o 
   1   3   7      898.15      914.69      6.80 o 
   2   3   7        3.06        3.53      0.46 o 
   3   3   7        0.71        0.78      0.31 o 
   4   3   7       12.97       11.89      0.72 o 
   5   3   7       65.75       57.96      1.78 o 
   6   3   7       39.26       34.34      1.57 o 
   7   3   7       32.39       24.28      0.98 o 
   8   3   7        1.93        0.67      0.33 o 
   9   3   7        4.68        4.61      0.59 o 
  10   3   7       12.46       11.29      1.09 o 
   1   4   7        5.97        6.36      0.76 o 
   2   4   7       72.25       62.71      1.85 o 
   3   4   7        3.40        4.18      0.49 o 
   4   4   7       54.12       58.87      1.44 o 
   5   4   7       68.41       71.88      1.62 o 
   6   4   7       16.16       17.39      0.88 o 
   7   4   7      108.86      115.60      2.19 o 
   8   4   7        8.86       10.42      0.83 o 
   9   4   7       78.22       73.08      1.83 o 
  10   4   7       51.69       55.67      1.64 o 
   0   5   7       30.70       33.23      1.98 o 
   1   5   7        6.21        6.15      0.77 o 
   2   5   7        1.31        1.89      0.65 o 
   3   5   7        2.81        1.49      0.47 o 
   4   5   7        7.86        8.29      0.88 o 
   5   5   7       61.19       55.62      1.46 o 
   6   5   7       24.99       25.53      1.29 o 
   7   5   7       53.61       46.18      1.40 o 
   8   5   7       74.79       81.49      1.92 o 
   9   5   7       26.59       27.69      1.16 o 
   1   6   7        4.93        3.69      0.68 o 
   2   6   7       49.91       53.89      1.85 o 
   3   6   7       27.52       24.51      1.28 o 
   4   6   7       60.47       73.69      2.19 o 
   5   6   7       32.57       34.71      1.55 o 
   6   6   7       76.20       75.37      3.66 o 
   7   6   7        2.40        3.61      0.53 o 
   8   6   7       10.01       10.03      0.85 o 
   0   7   7       42.48       44.03      2.46 o 
   1   7   7       33.34       26.08      1.37 o 
   2   7   7       21.87       19.58      1.29 o 
   3   7   7       46.43       47.34      2.44 o 
   4   7   7       49.43       44.68      1.78 o 
   5   7   7       25.18       20.49      1.34 o 
   6   7   7       24.70       28.22      1.43 o 
   7   7   7       37.76       44.67      1.81 o 
   1   8   7        2.64        1.78      0.57 o 
   2   8   7       46.29       45.70      1.82 o 
   3   8   7        5.20        7.40      0.93 o 
   4   8   7        5.41        5.80      0.84 o 
   5   8   7        1.35        2.20      0.57 o 
   6   8   7        8.17        6.60      0.84 o 
   0   9   7       16.55       20.53      1.95 o 
   1   9   7       23.97       23.42      1.43 o 
   2   9   7        8.97        8.35      0.99 o 
   3   9   7       27.88       26.83      1.48 o 
   4   9   7       13.03       14.81      1.26 o 
   0   0   8       73.37       66.81      2.46 o 
   2   0   8       11.28        9.20      0.76 o 
   4   0   8       58.29       69.55      2.76 o 
   6   0   8       68.44       44.38      2.29 o 
   8   0   8       19.75       27.97      1.96 o 
   1   1   8       27.42       33.16      1.03 o 
   2   1   8        4.70        4.35      0.49 o 
   3   1   8       19.99       13.89      0.77 o 
   4   1   8       11.91       12.73      0.76 o 
   5   1   8       69.39       65.93      2.40 o 
   6   1   8       23.04       25.53      1.26 o 
   7   1   8       46.63       61.26      1.97 o 
   8   1   8        3.39        4.24      0.67 o 
   9   1   8       28.44       32.18      1.54 o 
   0   2   8      878.27      814.44     11.32 o 
   1   2   8        1.50        1.18      0.35 o 
   2   2   8      161.20      178.49      2.50 o 
   3   2   8        9.85        9.82      0.69 o 
   4   2   8        9.04       11.23      0.74 o 
   5   2   8       18.66       21.34      0.92 o 
   6   2   8        1.98        2.44      0.45 o 
   7   2   8        9.57        9.28      1.00 o 
   8   2   8        4.80        3.57      0.62 o 
   9   2   8       14.86       16.23      1.79 o 
   1   3   8       45.14       37.85      1.49 o 
   2   3   8      133.47      125.77      4.12 o 
   3   3   8       10.72       10.34      0.94 o 
   4   3   8       15.96       16.82      0.85 o 
   5   3   8        2.23        1.42      0.38 o 
   6   3   8       48.83       56.34      1.51 o 
   7   3   8       45.70       59.02      1.58 o 
   8   3   8        9.40        9.46      0.96 o 
   9   3   8        3.37        6.98      0.91 o 
   0   4   8       52.62       46.20      2.36 o 
   1   4   8       28.12       27.43      1.39 o 
   2   4   8        7.09        5.41      0.82 o 
   3   4   8       30.76       28.65      1.36 o 
   4   4   8       55.58       57.14      2.70 o 
   5   4   8       41.46       40.26      2.60 o 
   6   4   8      149.80      134.83      2.75 o 
   7   4   8      106.91      120.78      2.35 o 
   8   4   8       65.59       71.95      1.84 o 
   1   5   8       20.68       25.12      1.66 o 
   2   5   8       80.76       71.26      3.85 o 
   3   5   8       37.70       39.94      1.64 o 
   4   5   8       68.44       69.65      2.17 o 
   5   5   8       19.48       14.67      1.16 o 
   6   5   8       98.56       94.22      2.59 o 
   7   5   8       16.67       19.85      1.03 o 
   0   6   8       22.04       17.03      1.78 o 
   1   6   8       25.35       22.64      1.34 o 
   2   6   8       31.56       37.63      1.63 o 
   3   6   8       29.06       33.65      1.56 o 
   4   6   8       97.73      103.48      2.73 o 
   5   6   8       57.28       61.85      2.12 o 
   6   6   8       11.31       15.26      1.24 o 
   1   7   8        4.25        3.09      0.65 o 
   2   7   8       21.07       20.30      1.43 o 
   3   7   8       24.67       24.79      1.60 o 
   4   7   8       16.58       16.82      1.31 o 
   5   7   8       12.00       10.60      1.23 o 
   0   8   8       49.85       47.75      2.72 o 
   1   8   8       24.18       20.81      1.43 o 
   2   8   8        1.88        2.10      0.62 o 
   2   0   9        0.57        0.67      0.52 o 
   4   0   9       95.05       96.03      3.41 o 
   6   0   9       24.87       26.33      1.90 o 
   0   1   9       14.67       15.65      1.45 o 
   1   1   9       15.27       16.83      0.83 o 
   2   1   9        5.25        6.73      0.61 o 
   3   1   9       13.57       11.27      1.55 o 
   4   1   9       20.18       19.17      1.74 o 
   5   1   9       12.65       12.42      1.04 o 
   6   1   9       47.37       47.56      1.79 o 
   7   1   9        4.75        5.54      0.76 o 
   1   2   9       23.56       23.05      1.18 o 
   2   2   9       70.54       57.69      4.77 o 
   3   2   9        8.50       11.02      0.77 o 
   4   2   9       31.57       37.62      1.71 o 
   5   2   9       13.65       10.40      0.96 o 
   6   2   9        8.10        8.14      0.88 o 
   7   2   9       20.88       18.29      3.33 o 
   0   3   9       88.25       88.60      3.33 o 
   1   3   9      146.60      141.03      3.01 o 
   2   3   9       12.64        9.15      0.95 o 
   3   3   9       10.24        9.60      1.94 o 
   4   3   9       20.29       21.67      1.70 o 
   5   3   9        7.59        8.50      0.72 o 
   6   3   9        6.79        6.70      2.22 o 
   7   3   9       28.76       26.43      1.95 o 
   1   4   9       29.21       27.36      2.78 o 
   2   4   9        5.58        5.16      0.79 o 
   3   4   9       19.69       16.83      1.22 o 
   4   4   9        8.16        6.56      0.85 o 
   5   4   9       61.22       67.02      4.47 o 
   6   4   9       19.51       22.10      2.81 o 
   0   5   9       21.72       15.94      1.74 o 
   1   5   9        9.19        8.43      0.92 o 
   2   5   9        7.79        7.11      1.09 o 
   3   5   9       15.71       15.40      1.22 o 
   4   5   9        6.22        6.29      0.81 o 
   5   5   9       13.44       14.84      1.22 o 
   1   6   9        4.59        5.84      0.97 o 
   2   6   9        3.57        3.68      0.71 o 
   3   6   9       48.85       49.02      3.66 o 
   2   0  10        1.93        5.22      0.97 o 
   4   0  10       27.53       21.75      1.71 o 
   1   1  10        0.90       -0.43      0.43 o 
   2   1  10       17.56       16.08      1.60 o 
   3   1  10       14.51       19.54      1.62 o 
   4   1  10       14.00       12.69      1.06 o 
   0   2  10      109.48       87.79      3.36 o 
   1   2  10        5.33        4.32      1.09 o 
   2   2  10       66.82       87.35      2.37 o 
   3   2  10        3.23        5.79      1.09 o 
   4   2  10       23.19       18.06      1.83 o 
   1   3  10       18.77       11.70      1.69 o 
   2   3  10        7.94        7.64      0.89 o 
   3   3  10        6.29        8.19      0.94 o 
   0   4  10       36.56       23.92      1.90 o 
   1   4  10       60.15       56.39      2.03 o 
                                                 
